# Supplementary material for: Multiomics analysis reveals microbial diversity and activity through spontaneous fermentation of Theobroma cacao
Source: Heliyon. 2024 Nov 19;10(23):e40542. doi: 10.1016/j.heliyon.2024.e40542 (PMC11625127; doi:10.1016/j.heliyon.2024.e40542)
Supplement: Multimedia component 1 [file mmc1.csv]

#	peptide ion m/z	peptide ion charge	peptide ion mass	run	scan number	scan retention time (min)	scan precursor m/z	id score	mass error (u)	mass error (ppm)	peptide	modifications	accession	protein description
1	722.865.069.748.706	2	144.371.558.656.365	23102021_ITV_CT_00_001	-1	240.863	72.286.513.823.344	102.455	0.00156303053131523	108.264.552.801.816	ATGQSCPEIVVQR	[6] Carbamidomethyl C	P32765	21 kDa seed protein OS=Theobroma cacao OX=3641 GN=ASP PE=2 SV=1
1	722.865.069.748.706	2	144.371.558.656.365	23102021_ITV_CT_00_001	-1	240.863	72.286.513.823.344	102.455	0.00156303053131523	108.264.552.801.816	ATGQSCPEIVVQR	[6] Carbamidomethyl C	A0A061G2K6	21 kDa seed protein OS=Theobroma cacao OX=3641 GN=TCM_012658 PE=3 SV=1
1	722.865.069.748.706	2	144.371.558.656.365	23102021_ITV_CT_00_001	-1	240.863	72.286.513.823.344	102.455	0.00156303053131523	108.264.552.801.816	ATGQSCPEIVVQR	[6] Carbamidomethyl C	Q8S4Z5	Trypsin inhibitor (Fragment) OS=Theobroma cacao OX=3641 PE=3 SV=1
1	722.865.069.748.706	2	144.371.558.656.365	23102021_ITV_CT_00_002	-1	243.445	72.286.453.823.344	104.335	0.00156303053131523	108.264.552.801.816	ATGQSCPEIVVQR	[6] Carbamidomethyl C	P32765	21 kDa seed protein OS=Theobroma cacao OX=3641 GN=ASP PE=2 SV=1
1	722.865.069.748.706	2	144.371.558.656.365	23102021_ITV_CT_00_002	-1	243.445	72.286.453.823.344	104.335	0.00156303053131523	108.264.552.801.816	ATGQSCPEIVVQR	[6] Carbamidomethyl C	A0A061G2K6	21 kDa seed protein OS=Theobroma cacao OX=3641 GN=TCM_012658 PE=3 SV=1
1	722.865.069.748.706	2	144.371.558.656.365	23102021_ITV_CT_00_002	-1	243.445	72.286.453.823.344	104.335	0.00156303053131523	108.264.552.801.816	ATGQSCPEIVVQR	[6] Carbamidomethyl C	Q8S4Z5	Trypsin inhibitor (Fragment) OS=Theobroma cacao OX=3641 PE=3 SV=1
1	722.865.069.748.706	2	144.371.558.656.365	23102021_ITV_CT_01_001	-1	235.713	72.286.543.823.344	102.498	0.00156303053131523	108.264.552.801.816	ATGQSCPEIVVQR	[6] Carbamidomethyl C	P32765	21 kDa seed protein OS=Theobroma cacao OX=3641 GN=ASP PE=2 SV=1
1	722.865.069.748.706	2	144.371.558.656.365	23102021_ITV_CT_01_001	-1	235.713	72.286.543.823.344	102.498	0.00156303053131523	108.264.552.801.816	ATGQSCPEIVVQR	[6] Carbamidomethyl C	A0A061G2K6	21 kDa seed protein OS=Theobroma cacao OX=3641 GN=TCM_012658 PE=3 SV=1
1	722.865.069.748.706	2	144.371.558.656.365	23102021_ITV_CT_01_001	-1	235.713	72.286.543.823.344	102.498	0.00156303053131523	108.264.552.801.816	ATGQSCPEIVVQR	[6] Carbamidomethyl C	Q8S4Z5	Trypsin inhibitor (Fragment) OS=Theobroma cacao OX=3641 PE=3 SV=1
1	722.865.069.748.706	2	144.371.558.656.365	23102021_ITV_CT_01_002	-1	234.841	72.286.423.823.344	102.206	0.00156303053131523	108.264.552.801.816	ATGQSCPEIVVQR	[6] Carbamidomethyl C	P32765	21 kDa seed protein OS=Theobroma cacao OX=3641 GN=ASP PE=2 SV=1
1	722.865.069.748.706	2	144.371.558.656.365	23102021_ITV_CT_01_002	-1	234.841	72.286.423.823.344	102.206	0.00156303053131523	108.264.552.801.816	ATGQSCPEIVVQR	[6] Carbamidomethyl C	A0A061G2K6	21 kDa seed protein OS=Theobroma cacao OX=3641 GN=TCM_012658 PE=3 SV=1
1	722.865.069.748.706	2	144.371.558.656.365	23102021_ITV_CT_01_002	-1	234.841	72.286.423.823.344	102.206	0.00156303053131523	108.264.552.801.816	ATGQSCPEIVVQR	[6] Carbamidomethyl C	Q8S4Z5	Trypsin inhibitor (Fragment) OS=Theobroma cacao OX=3641 PE=3 SV=1
1	722.865.069.748.706	2	144.371.558.656.365	23102021_ITV_CT_02_001	-1	23.476	72.286.533.823.344	104.132	0.00156303053131523	108.264.552.801.816	ATGQSCPEIVVQR	[6] Carbamidomethyl C	P32765	21 kDa seed protein OS=Theobroma cacao OX=3641 GN=ASP PE=2 SV=1
1	722.865.069.748.706	2	144.371.558.656.365	23102021_ITV_CT_02_001	-1	23.476	72.286.533.823.344	104.132	0.00156303053131523	108.264.552.801.816	ATGQSCPEIVVQR	[6] Carbamidomethyl C	A0A061G2K6	21 kDa seed protein OS=Theobroma cacao OX=3641 GN=TCM_012658 PE=3 SV=1
1	722.865.069.748.706	2	144.371.558.656.365	23102021_ITV_CT_02_001	-1	23.476	72.286.533.823.344	104.132	0.00156303053131523	108.264.552.801.816	ATGQSCPEIVVQR	[6] Carbamidomethyl C	Q8S4Z5	Trypsin inhibitor (Fragment) OS=Theobroma cacao OX=3641 PE=3 SV=1
1	722.865.069.748.706	2	144.371.558.656.365	23102021_ITV_CT_03_001	-1	243.083	72.286.473.823.344	101.718	0.00156303053131523	108.264.552.801.816	ATGQSCPEIVVQR	[6] Carbamidomethyl C	P32765	21 kDa seed protein OS=Theobroma cacao OX=3641 GN=ASP PE=2 SV=1
1	722.865.069.748.706	2	144.371.558.656.365	23102021_ITV_CT_03_001	-1	243.083	72.286.473.823.344	101.718	0.00156303053131523	108.264.552.801.816	ATGQSCPEIVVQR	[6] Carbamidomethyl C	A0A061G2K6	21 kDa seed protein OS=Theobroma cacao OX=3641 GN=TCM_012658 PE=3 SV=1
1	722.865.069.748.706	2	144.371.558.656.365	23102021_ITV_CT_03_001	-1	243.083	72.286.473.823.344	101.718	0.00156303053131523	108.264.552.801.816	ATGQSCPEIVVQR	[6] Carbamidomethyl C	Q8S4Z5	Trypsin inhibitor (Fragment) OS=Theobroma cacao OX=3641 PE=3 SV=1
1	722.865.069.748.706	2	144.371.558.656.365	23102021_ITV_CT_03_002	-1	239.764	72.286.473.823.344	101.582	0.00156303053131523	108.264.552.801.816	ATGQSCPEIVVQR	[6] Carbamidomethyl C	P32765	21 kDa seed protein OS=Theobroma cacao OX=3641 GN=ASP PE=2 SV=1
1	722.865.069.748.706	2	144.371.558.656.365	23102021_ITV_CT_03_002	-1	239.764	72.286.473.823.344	101.582	0.00156303053131523	108.264.552.801.816	ATGQSCPEIVVQR	[6] Carbamidomethyl C	A0A061G2K6	21 kDa seed protein OS=Theobroma cacao OX=3641 GN=TCM_012658 PE=3 SV=1
1	722.865.069.748.706	2	144.371.558.656.365	23102021_ITV_CT_03_002	-1	239.764	72.286.473.823.344	101.582	0.00156303053131523	108.264.552.801.816	ATGQSCPEIVVQR	[6] Carbamidomethyl C	Q8S4Z5	Trypsin inhibitor (Fragment) OS=Theobroma cacao OX=3641 PE=3 SV=1
1	722.865.069.748.706	2	144.371.558.656.365	23102021_ITV_CT_04_001	-1	240.048	72.286.463.823.344	101.886	0.00156303053131523	108.264.552.801.816	ATGQSCPEIVVQR	[6] Carbamidomethyl C	P32765	21 kDa seed protein OS=Theobroma cacao OX=3641 GN=ASP PE=2 SV=1
1	722.865.069.748.706	2	144.371.558.656.365	23102021_ITV_CT_04_001	-1	240.048	72.286.463.823.344	101.886	0.00156303053131523	108.264.552.801.816	ATGQSCPEIVVQR	[6] Carbamidomethyl C	A0A061G2K6	21 kDa seed protein OS=Theobroma cacao OX=3641 GN=TCM_012658 PE=3 SV=1
1	722.865.069.748.706	2	144.371.558.656.365	23102021_ITV_CT_04_001	-1	240.048	72.286.463.823.344	101.886	0.00156303053131523	108.264.552.801.816	ATGQSCPEIVVQR	[6] Carbamidomethyl C	Q8S4Z5	Trypsin inhibitor (Fragment) OS=Theobroma cacao OX=3641 PE=3 SV=1
1	722.865.069.748.706	2	144.371.558.656.365	23102021_ITV_CT_04_002	-1	238.859	72.286.393.823.344	98.418	0.00156303053131523	108.264.552.801.816	ATGQSCPEIVVQR	[6] Carbamidomethyl C	P32765	21 kDa seed protein OS=Theobroma cacao OX=3641 GN=ASP PE=2 SV=1
1	722.865.069.748.706	2	144.371.558.656.365	23102021_ITV_CT_04_002	-1	238.859	72.286.393.823.344	98.418	0.00156303053131523	108.264.552.801.816	ATGQSCPEIVVQR	[6] Carbamidomethyl C	A0A061G2K6	21 kDa seed protein OS=Theobroma cacao OX=3641 GN=TCM_012658 PE=3 SV=1
1	722.865.069.748.706	2	144.371.558.656.365	23102021_ITV_CT_04_002	-1	238.859	72.286.393.823.344	98.418	0.00156303053131523	108.264.552.801.816	ATGQSCPEIVVQR	[6] Carbamidomethyl C	Q8S4Z5	Trypsin inhibitor (Fragment) OS=Theobroma cacao OX=3641 PE=3 SV=1
1	722.865.069.748.706	2	144.371.558.656.365	23102021_ITV_CT_05_001	-1	243.933	72.286.478.823.344	100.672	0.00156303053131523	108.264.552.801.816	ATGQSCPEIVVQR	[6] Carbamidomethyl C	P32765	21 kDa seed protein OS=Theobroma cacao OX=3641 GN=ASP PE=2 SV=1
1	722.865.069.748.706	2	144.371.558.656.365	23102021_ITV_CT_05_001	-1	243.933	72.286.478.823.344	100.672	0.00156303053131523	108.264.552.801.816	ATGQSCPEIVVQR	[6] Carbamidomethyl C	A0A061G2K6	21 kDa seed protein OS=Theobroma cacao OX=3641 GN=TCM_012658 PE=3 SV=1
1	722.865.069.748.706	2	144.371.558.656.365	23102021_ITV_CT_05_001	-1	243.933	72.286.478.823.344	100.672	0.00156303053131523	108.264.552.801.816	ATGQSCPEIVVQR	[6] Carbamidomethyl C	Q8S4Z5	Trypsin inhibitor (Fragment) OS=Theobroma cacao OX=3641 PE=3 SV=1
1	722.865.069.748.706	2	144.371.558.656.365	23102021_ITV_CT_05_002	-1	245.152	72.286.423.823.344	100.307	0.00156303053131523	108.264.552.801.816	ATGQSCPEIVVQR	[6] Carbamidomethyl C	P32765	21 kDa seed protein OS=Theobroma cacao OX=3641 GN=ASP PE=2 SV=1
1	722.865.069.748.706	2	144.371.558.656.365	23102021_ITV_CT_05_002	-1	245.152	72.286.423.823.344	100.307	0.00156303053131523	108.264.552.801.816	ATGQSCPEIVVQR	[6] Carbamidomethyl C	A0A061G2K6	21 kDa seed protein OS=Theobroma cacao OX=3641 GN=TCM_012658 PE=3 SV=1
1	722.865.069.748.706	2	144.371.558.656.365	23102021_ITV_CT_05_002	-1	245.152	72.286.423.823.344	100.307	0.00156303053131523	108.264.552.801.816	ATGQSCPEIVVQR	[6] Carbamidomethyl C	Q8S4Z5	Trypsin inhibitor (Fragment) OS=Theobroma cacao OX=3641 PE=3 SV=1
2	555.274.949.477.637	2	110.853.534.602.151	23102021_ITV_CT_00_001	-1	258.764	55.527.518.823.344	98.641	0.00182248839450949	164.405.347.769.804	LCSTSTVWR	[2] Carbamidomethyl C	P32765	21 kDa seed protein OS=Theobroma cacao OX=3641 GN=ASP PE=2 SV=1
2	555.274.949.477.637	2	110.853.534.602.151	23102021_ITV_CT_00_001	-1	258.764	55.527.518.823.344	98.641	0.00182248839450949	164.405.347.769.804	LCSTSTVWR	[2] Carbamidomethyl C	A0A061G2K6	21 kDa seed protein OS=Theobroma cacao OX=3641 GN=TCM_012658 PE=3 SV=1
2	555.274.949.477.637	2	110.853.534.602.151	23102021_ITV_CT_00_001	-1	258.764	55.527.518.823.344	98.641	0.00182248839450949	164.405.347.769.804	LCSTSTVWR	[2] Carbamidomethyl C	Q8S4Z5	Trypsin inhibitor (Fragment) OS=Theobroma cacao OX=3641 PE=3 SV=1
2	555.274.949.477.637	2	110.853.534.602.151	23102021_ITV_CT_00_001	-1	258.764	55.527.518.823.344	98.641	0.00182248839450949	164.405.347.769.804	LCSTSTVWR	[2] Carbamidomethyl C	Q3BD87	Putative 21 kDa trypsin inhibitor OS=Theobroma cacao OX=3641 PE=3 SV=1
2	555.274.949.477.637	2	110.853.534.602.151	23102021_ITV_CT_00_002	-1	255.913	55.527.473.823.344	102.575	0.00182248839450949	164.405.347.769.804	LCSTSTVWR	[2] Carbamidomethyl C	P32765	21 kDa seed protein OS=Theobroma cacao OX=3641 GN=ASP PE=2 SV=1
2	555.274.949.477.637	2	110.853.534.602.151	23102021_ITV_CT_00_002	-1	255.913	55.527.473.823.344	102.575	0.00182248839450949	164.405.347.769.804	LCSTSTVWR	[2] Carbamidomethyl C	A0A061G2K6	21 kDa seed protein OS=Theobroma cacao OX=3641 GN=TCM_012658 PE=3 SV=1
2	555.274.949.477.637	2	110.853.534.602.151	23102021_ITV_CT_00_002	-1	255.913	55.527.473.823.344	102.575	0.00182248839450949	164.405.347.769.804	LCSTSTVWR	[2] Carbamidomethyl C	Q8S4Z5	Trypsin inhibitor (Fragment) OS=Theobroma cacao OX=3641 PE=3 SV=1
2	555.274.949.477.637	2	110.853.534.602.151	23102021_ITV_CT_00_002	-1	255.913	55.527.473.823.344	102.575	0.00182248839450949	164.405.347.769.804	LCSTSTVWR	[2] Carbamidomethyl C	Q3BD87	Putative 21 kDa trypsin inhibitor OS=Theobroma cacao OX=3641 PE=3 SV=1
2	555.274.949.477.637	2	110.853.534.602.151	23102021_ITV_CT_01_001	-1	261.945	55.527.458.823.344	10.063	0.00182248839450949	164.405.347.769.804	LCSTSTVWR	[2] Carbamidomethyl C	P32765	21 kDa seed protein OS=Theobroma cacao OX=3641 GN=ASP PE=2 SV=1
2	555.274.949.477.637	2	110.853.534.602.151	23102021_ITV_CT_01_001	-1	261.945	55.527.458.823.344	10.063	0.00182248839450949	164.405.347.769.804	LCSTSTVWR	[2] Carbamidomethyl C	A0A061G2K6	21 kDa seed protein OS=Theobroma cacao OX=3641 GN=TCM_012658 PE=3 SV=1
2	555.274.949.477.637	2	110.853.534.602.151	23102021_ITV_CT_01_001	-1	261.945	55.527.458.823.344	10.063	0.00182248839450949	164.405.347.769.804	LCSTSTVWR	[2] Carbamidomethyl C	Q8S4Z5	Trypsin inhibitor (Fragment) OS=Theobroma cacao OX=3641 PE=3 SV=1
2	555.274.949.477.637	2	110.853.534.602.151	23102021_ITV_CT_01_001	-1	261.945	55.527.458.823.344	10.063	0.00182248839450949	164.405.347.769.804	LCSTSTVWR	[2] Carbamidomethyl C	Q3BD87	Putative 21 kDa trypsin inhibitor OS=Theobroma cacao OX=3641 PE=3 SV=1
2	555.274.949.477.637	2	110.853.534.602.151	23102021_ITV_CT_01_002	-1	260.269	55.527.493.823.344	100.871	0.00182248839450949	164.405.347.769.804	LCSTSTVWR	[2] Carbamidomethyl C	P32765	21 kDa seed protein OS=Theobroma cacao OX=3641 GN=ASP PE=2 SV=1
2	555.274.949.477.637	2	110.853.534.602.151	23102021_ITV_CT_01_002	-1	260.269	55.527.493.823.344	100.871	0.00182248839450949	164.405.347.769.804	LCSTSTVWR	[2] Carbamidomethyl C	A0A061G2K6	21 kDa seed protein OS=Theobroma cacao OX=3641 GN=TCM_012658 PE=3 SV=1
2	555.274.949.477.637	2	110.853.534.602.151	23102021_ITV_CT_01_002	-1	260.269	55.527.493.823.344	100.871	0.00182248839450949	164.405.347.769.804	LCSTSTVWR	[2] Carbamidomethyl C	Q8S4Z5	Trypsin inhibitor (Fragment) OS=Theobroma cacao OX=3641 PE=3 SV=1
2	555.274.949.477.637	2	110.853.534.602.151	23102021_ITV_CT_01_002	-1	260.269	55.527.493.823.344	100.871	0.00182248839450949	164.405.347.769.804	LCSTSTVWR	[2] Carbamidomethyl C	Q3BD87	Putative 21 kDa trypsin inhibitor OS=Theobroma cacao OX=3641 PE=3 SV=1
2	555.274.949.477.637	2	110.853.534.602.151	23102021_ITV_CT_02_001	-1	254.253	55.527.538.823.344	98.113	0.00182248839450949	164.405.347.769.804	LCSTSTVWR	[2] Carbamidomethyl C	P32765	21 kDa seed protein OS=Theobroma cacao OX=3641 GN=ASP PE=2 SV=1
2	555.274.949.477.637	2	110.853.534.602.151	23102021_ITV_CT_02_001	-1	254.253	55.527.538.823.344	98.113	0.00182248839450949	164.405.347.769.804	LCSTSTVWR	[2] Carbamidomethyl C	A0A061G2K6	21 kDa seed protein OS=Theobroma cacao OX=3641 GN=TCM_012658 PE=3 SV=1
2	555.274.949.477.637	2	110.853.534.602.151	23102021_ITV_CT_02_001	-1	254.253	55.527.538.823.344	98.113	0.00182248839450949	164.405.347.769.804	LCSTSTVWR	[2] Carbamidomethyl C	Q8S4Z5	Trypsin inhibitor (Fragment) OS=Theobroma cacao OX=3641 PE=3 SV=1
2	555.274.949.477.637	2	110.853.534.602.151	23102021_ITV_CT_02_001	-1	254.253	55.527.538.823.344	98.113	0.00182248839450949	164.405.347.769.804	LCSTSTVWR	[2] Carbamidomethyl C	Q3BD87	Putative 21 kDa trypsin inhibitor OS=Theobroma cacao OX=3641 PE=3 SV=1
2	555.274.949.477.637	2	110.853.534.602.151	23102021_ITV_CT_02_002	-1	255.589	55.527.463.823.344	101.672	0.00182248839450949	164.405.347.769.804	LCSTSTVWR	[2] Carbamidomethyl C	P32765	21 kDa seed protein OS=Theobroma cacao OX=3641 GN=ASP PE=2 SV=1
2	555.274.949.477.637	2	110.853.534.602.151	23102021_ITV_CT_02_002	-1	255.589	55.527.463.823.344	101.672	0.00182248839450949	164.405.347.769.804	LCSTSTVWR	[2] Carbamidomethyl C	A0A061G2K6	21 kDa seed protein OS=Theobroma cacao OX=3641 GN=TCM_012658 PE=3 SV=1
2	555.274.949.477.637	2	110.853.534.602.151	23102021_ITV_CT_02_002	-1	255.589	55.527.463.823.344	101.672	0.00182248839450949	164.405.347.769.804	LCSTSTVWR	[2] Carbamidomethyl C	Q8S4Z5	Trypsin inhibitor (Fragment) OS=Theobroma cacao OX=3641 PE=3 SV=1
2	555.274.949.477.637	2	110.853.534.602.151	23102021_ITV_CT_02_002	-1	255.589	55.527.463.823.344	101.672	0.00182248839450949	164.405.347.769.804	LCSTSTVWR	[2] Carbamidomethyl C	Q3BD87	Putative 21 kDa trypsin inhibitor OS=Theobroma cacao OX=3641 PE=3 SV=1
2	555.274.949.477.637	2	110.853.534.602.151	23102021_ITV_CT_03_001	-1	259.959	55.527.508.823.344	96.136	0.00182248839450949	164.405.347.769.804	LCSTSTVWR	[2] Carbamidomethyl C	P32765	21 kDa seed protein OS=Theobroma cacao OX=3641 GN=ASP PE=2 SV=1
2	555.274.949.477.637	2	110.853.534.602.151	23102021_ITV_CT_03_001	-1	259.959	55.527.508.823.344	96.136	0.00182248839450949	164.405.347.769.804	LCSTSTVWR	[2] Carbamidomethyl C	A0A061G2K6	21 kDa seed protein OS=Theobroma cacao OX=3641 GN=TCM_012658 PE=3 SV=1
2	555.274.949.477.637	2	110.853.534.602.151	23102021_ITV_CT_03_001	-1	259.959	55.527.508.823.344	96.136	0.00182248839450949	164.405.347.769.804	LCSTSTVWR	[2] Carbamidomethyl C	Q3BD87	Putative 21 kDa trypsin inhibitor OS=Theobroma cacao OX=3641 PE=3 SV=1
2	555.274.949.477.637	2	110.853.534.602.151	23102021_ITV_CT_03_001	-1	259.959	55.527.508.823.344	96.136	0.00182248839450949	164.405.347.769.804	LCSTSTVWR	[2] Carbamidomethyl C	Q8S4Z5	Trypsin inhibitor (Fragment) OS=Theobroma cacao OX=3641 PE=3 SV=1
2	555.274.949.477.637	2	110.853.534.602.151	23102021_ITV_CT_04_001	-1	25.703	55.527.438.823.344	9.903	0.00182248839450949	164.405.347.769.804	LCSTSTVWR	[2] Carbamidomethyl C	P32765	21 kDa seed protein OS=Theobroma cacao OX=3641 GN=ASP PE=2 SV=1
2	555.274.949.477.637	2	110.853.534.602.151	23102021_ITV_CT_04_001	-1	25.703	55.527.438.823.344	9.903	0.00182248839450949	164.405.347.769.804	LCSTSTVWR	[2] Carbamidomethyl C	A0A061G2K6	21 kDa seed protein OS=Theobroma cacao OX=3641 GN=TCM_012658 PE=3 SV=1
2	555.274.949.477.637	2	110.853.534.602.151	23102021_ITV_CT_04_001	-1	25.703	55.527.438.823.344	9.903	0.00182248839450949	164.405.347.769.804	LCSTSTVWR	[2] Carbamidomethyl C	Q8S4Z5	Trypsin inhibitor (Fragment) OS=Theobroma cacao OX=3641 PE=3 SV=1
2	555.274.949.477.637	2	110.853.534.602.151	23102021_ITV_CT_04_001	-1	25.703	55.527.438.823.344	9.903	0.00182248839450949	164.405.347.769.804	LCSTSTVWR	[2] Carbamidomethyl C	Q3BD87	Putative 21 kDa trypsin inhibitor OS=Theobroma cacao OX=3641 PE=3 SV=1
2	555.274.949.477.637	2	110.853.534.602.151	23102021_ITV_CT_04_002	-1	256.452	55.527.458.823.344	98.486	0.00182248839450949	164.405.347.769.804	LCSTSTVWR	[2] Carbamidomethyl C	P32765	21 kDa seed protein OS=Theobroma cacao OX=3641 GN=ASP PE=2 SV=1
2	555.274.949.477.637	2	110.853.534.602.151	23102021_ITV_CT_04_002	-1	256.452	55.527.458.823.344	98.486	0.00182248839450949	164.405.347.769.804	LCSTSTVWR	[2] Carbamidomethyl C	A0A061G2K6	21 kDa seed protein OS=Theobroma cacao OX=3641 GN=TCM_012658 PE=3 SV=1
2	555.274.949.477.637	2	110.853.534.602.151	23102021_ITV_CT_04_002	-1	256.452	55.527.458.823.344	98.486	0.00182248839450949	164.405.347.769.804	LCSTSTVWR	[2] Carbamidomethyl C	Q8S4Z5	Trypsin inhibitor (Fragment) OS=Theobroma cacao OX=3641 PE=3 SV=1
2	555.274.949.477.637	2	110.853.534.602.151	23102021_ITV_CT_04_002	-1	256.452	55.527.458.823.344	98.486	0.00182248839450949	164.405.347.769.804	LCSTSTVWR	[2] Carbamidomethyl C	Q3BD87	Putative 21 kDa trypsin inhibitor OS=Theobroma cacao OX=3641 PE=3 SV=1
2	555.274.949.477.637	2	110.853.534.602.151	23102021_ITV_CT_05_001	-1	263.235	55.527.433.823.344	97.645	0.00182248839450949	164.405.347.769.804	LCSTSTVWR	[2] Carbamidomethyl C	P32765	21 kDa seed protein OS=Theobroma cacao OX=3641 GN=ASP PE=2 SV=1
2	555.274.949.477.637	2	110.853.534.602.151	23102021_ITV_CT_05_001	-1	263.235	55.527.433.823.344	97.645	0.00182248839450949	164.405.347.769.804	LCSTSTVWR	[2] Carbamidomethyl C	A0A061G2K6	21 kDa seed protein OS=Theobroma cacao OX=3641 GN=TCM_012658 PE=3 SV=1
2	555.274.949.477.637	2	110.853.534.602.151	23102021_ITV_CT_05_001	-1	263.235	55.527.433.823.344	97.645	0.00182248839450949	164.405.347.769.804	LCSTSTVWR	[2] Carbamidomethyl C	Q8S4Z5	Trypsin inhibitor (Fragment) OS=Theobroma cacao OX=3641 PE=3 SV=1
2	555.274.949.477.637	2	110.853.534.602.151	23102021_ITV_CT_05_001	-1	263.235	55.527.433.823.344	97.645	0.00182248839450949	164.405.347.769.804	LCSTSTVWR	[2] Carbamidomethyl C	Q3BD87	Putative 21 kDa trypsin inhibitor OS=Theobroma cacao OX=3641 PE=3 SV=1
2	555.274.949.477.637	2	110.853.534.602.151	23102021_ITV_CT_05_002	-1	264.121	55.527.443.823.344	94.965	0.00182248839450949	164.405.347.769.804	LCSTSTVWR	[2] Carbamidomethyl C	P32765	21 kDa seed protein OS=Theobroma cacao OX=3641 GN=ASP PE=2 SV=1
2	555.274.949.477.637	2	110.853.534.602.151	23102021_ITV_CT_05_002	-1	264.121	55.527.443.823.344	94.965	0.00182248839450949	164.405.347.769.804	LCSTSTVWR	[2] Carbamidomethyl C	A0A061G2K6	21 kDa seed protein OS=Theobroma cacao OX=3641 GN=TCM_012658 PE=3 SV=1
2	555.274.949.477.637	2	110.853.534.602.151	23102021_ITV_CT_05_002	-1	264.121	55.527.443.823.344	94.965	0.00182248839450949	164.405.347.769.804	LCSTSTVWR	[2] Carbamidomethyl C	Q8S4Z5	Trypsin inhibitor (Fragment) OS=Theobroma cacao OX=3641 PE=3 SV=1
2	555.274.949.477.637	2	110.853.534.602.151	23102021_ITV_CT_05_002	-1	264.121	55.527.443.823.344	94.965	0.00182248839450949	164.405.347.769.804	LCSTSTVWR	[2] Carbamidomethyl C	Q3BD87	Putative 21 kDa trypsin inhibitor OS=Theobroma cacao OX=3641 PE=3 SV=1
3	521.753.894.286.961	2	104.149.323.564.016	23102021_ITV_CT_00_001	-1	286.992	52.175.398.823.344	89.151	0.00121210704310215	116.381.788.406.813	NNPYYFPK		A0A061EM85	Vicilin-A_ putative OS=Theobroma cacao OX=3641 GN=TCM_020665 PE=3 SV=1
3	521.753.894.286.961	2	104.149.323.564.016	23102021_ITV_CT_00_001	-1	286.992	52.175.398.823.344	89.151	0.00121210704310215	116.381.788.406.813	NNPYYFPK		Q43358	Vicilin OS=Theobroma cacao OX=3641 GN=CSV PE=2 SV=1
3	521.753.894.286.961	2	104.149.323.564.016	23102021_ITV_CT_00_002	-1	28.609	52.175.393.823.344	92.611	0.00121210704310215	116.381.788.406.813	NNPYYFPK		A0A061EM85	Vicilin-A_ putative OS=Theobroma cacao OX=3641 GN=TCM_020665 PE=3 SV=1
3	521.753.894.286.961	2	104.149.323.564.016	23102021_ITV_CT_00_002	-1	28.609	52.175.393.823.344	92.611	0.00121210704310215	116.381.788.406.813	NNPYYFPK		Q43358	Vicilin OS=Theobroma cacao OX=3641 GN=CSV PE=2 SV=1
3	521.753.894.286.961	2	104.149.323.564.016	23102021_ITV_CT_01_001	-1	282.223	52.175.383.823.344	100.663	0.00121210704310215	116.381.788.406.813	NNPYYFPK		A0A061EM85	Vicilin-A_ putative OS=Theobroma cacao OX=3641 GN=TCM_020665 PE=3 SV=1
3	521.753.894.286.961	2	104.149.323.564.016	23102021_ITV_CT_01_001	-1	282.223	52.175.383.823.344	100.663	0.00121210704310215	116.381.788.406.813	NNPYYFPK		Q43358	Vicilin OS=Theobroma cacao OX=3641 GN=CSV PE=2 SV=1
3	521.753.894.286.961	2	104.149.323.564.016	23102021_ITV_CT_01_002	-1	280.521	52.175.393.823.344	101.543	0.00121210704310215	116.381.788.406.813	NNPYYFPK		A0A061EM85	Vicilin-A_ putative OS=Theobroma cacao OX=3641 GN=TCM_020665 PE=3 SV=1
3	521.753.894.286.961	2	104.149.323.564.016	23102021_ITV_CT_01_002	-1	280.521	52.175.393.823.344	101.543	0.00121210704310215	116.381.788.406.813	NNPYYFPK		Q43358	Vicilin OS=Theobroma cacao OX=3641 GN=CSV PE=2 SV=1
3	521.753.894.286.961	2	104.149.323.564.016	23102021_ITV_CT_02_001	-1	285.853	52.175.373.823.344	94.174	0.00121210704310215	116.381.788.406.813	NNPYYFPK		A0A061EM85	Vicilin-A_ putative OS=Theobroma cacao OX=3641 GN=TCM_020665 PE=3 SV=1
3	521.753.894.286.961	2	104.149.323.564.016	23102021_ITV_CT_02_001	-1	285.853	52.175.373.823.344	94.174	0.00121210704310215	116.381.788.406.813	NNPYYFPK		Q43358	Vicilin OS=Theobroma cacao OX=3641 GN=CSV PE=2 SV=1
3	521.753.894.286.961	2	104.149.323.564.016	23102021_ITV_CT_02_002	-1	28.74	52.175.363.823.344	96.872	0.00121210704310215	116.381.788.406.813	NNPYYFPK		A0A061EM85	Vicilin-A_ putative OS=Theobroma cacao OX=3641 GN=TCM_020665 PE=3 SV=1
3	521.753.894.286.961	2	104.149.323.564.016	23102021_ITV_CT_02_002	-1	28.74	52.175.363.823.344	96.872	0.00121210704310215	116.381.788.406.813	NNPYYFPK		Q43358	Vicilin OS=Theobroma cacao OX=3641 GN=CSV PE=2 SV=1
3	521.753.894.286.961	2	104.149.323.564.016	23102021_ITV_CT_03_001	-1	285.409	52.175.398.823.344	91.227	0.00121210704310215	116.381.788.406.813	NNPYYFPK		A0A061EM85	Vicilin-A_ putative OS=Theobroma cacao OX=3641 GN=TCM_020665 PE=3 SV=1
3	521.753.894.286.961	2	104.149.323.564.016	23102021_ITV_CT_03_001	-1	285.409	52.175.398.823.344	91.227	0.00121210704310215	116.381.788.406.813	NNPYYFPK		Q43358	Vicilin OS=Theobroma cacao OX=3641 GN=CSV PE=2 SV=1
3	521.753.894.286.961	2	104.149.323.564.016	23102021_ITV_CT_03_002	-1	283.894	52.175.408.823.344	89.686	0.00121210704310215	116.381.788.406.813	NNPYYFPK		A0A061EM85	Vicilin-A_ putative OS=Theobroma cacao OX=3641 GN=TCM_020665 PE=3 SV=1
3	521.753.894.286.961	2	104.149.323.564.016	23102021_ITV_CT_03_002	-1	283.894	52.175.408.823.344	89.686	0.00121210704310215	116.381.788.406.813	NNPYYFPK		Q43358	Vicilin OS=Theobroma cacao OX=3641 GN=CSV PE=2 SV=1
3	521.753.894.286.961	2	104.149.323.564.016	23102021_ITV_CT_04_001	-1	283.696	52.175.383.823.344	88.187	0.00121210704310215	116.381.788.406.813	NNPYYFPK		A0A061EM85	Vicilin-A_ putative OS=Theobroma cacao OX=3641 GN=TCM_020665 PE=3 SV=1
3	521.753.894.286.961	2	104.149.323.564.016	23102021_ITV_CT_04_001	-1	283.696	52.175.383.823.344	88.187	0.00121210704310215	116.381.788.406.813	NNPYYFPK		Q43358	Vicilin OS=Theobroma cacao OX=3641 GN=CSV PE=2 SV=1
3	521.753.894.286.961	2	104.149.323.564.016	23102021_ITV_CT_04_002	-1	283.483	52.175.403.823.344	89.873	0.00121210704310215	116.381.788.406.813	NNPYYFPK		Q43358	Vicilin OS=Theobroma cacao OX=3641 GN=CSV PE=2 SV=1
3	521.753.894.286.961	2	104.149.323.564.016	23102021_ITV_CT_04_002	-1	283.483	52.175.403.823.344	89.873	0.00121210704310215	116.381.788.406.813	NNPYYFPK		A0A061EM85	Vicilin-A_ putative OS=Theobroma cacao OX=3641 GN=TCM_020665 PE=3 SV=1
3	521.753.894.286.961	2	104.149.323.564.016	23102021_ITV_CT_05_001	-1	288.994	52.175.358.823.344	88.808	0.00121210704310215	116.381.788.406.813	NNPYYFPK		A0A061EM85	Vicilin-A_ putative OS=Theobroma cacao OX=3641 GN=TCM_020665 PE=3 SV=1
3	521.753.894.286.961	2	104.149.323.564.016	23102021_ITV_CT_05_001	-1	288.994	52.175.358.823.344	88.808	0.00121210704310215	116.381.788.406.813	NNPYYFPK		Q43358	Vicilin OS=Theobroma cacao OX=3641 GN=CSV PE=2 SV=1
3	521.753.894.286.961	2	104.149.323.564.016	23102021_ITV_CT_05_002	-1	289.885	52.175.353.823.344	89.668	0.00121210704310215	116.381.788.406.813	NNPYYFPK		A0A061EM85	Vicilin-A_ putative OS=Theobroma cacao OX=3641 GN=TCM_020665 PE=3 SV=1
3	521.753.894.286.961	2	104.149.323.564.016	23102021_ITV_CT_05_002	-1	289.885	52.175.353.823.344	89.668	0.00121210704310215	116.381.788.406.813	NNPYYFPK		Q43358	Vicilin OS=Theobroma cacao OX=3641 GN=CSV PE=2 SV=1
4	106.793.680.541.141	2	213.385.905.788.906	23102021_ITV_CT_00_002	-1	334.911	106.793.753.823.344	10.158	0.000134355941554531	0.062963835178041	FCPSVCDSCTTLCSDIGR	[2] Carbamidomethyl C|[6] Carbamidomethyl C|[9] Carbamidomethyl C|[13] Carbamidomethyl C	P32765	21 kDa seed protein OS=Theobroma cacao OX=3641 GN=ASP PE=2 SV=1
4	106.793.680.541.141	2	213.385.905.788.906	23102021_ITV_CT_00_002	-1	334.911	106.793.753.823.344	10.158	0.000134355941554531	0.062963835178041	FCPSVCDSCTTLCSDIGR	[2] Carbamidomethyl C|[6] Carbamidomethyl C|[9] Carbamidomethyl C|[13] Carbamidomethyl C	A0A061G2K6	21 kDa seed protein OS=Theobroma cacao OX=3641 GN=TCM_012658 PE=3 SV=1
4	106.793.680.541.141	2	213.385.905.788.906	23102021_ITV_CT_01_001	-1	333.908	106.793.623.823.344	103.116	0.000134355941554531	0.062963835178041	FCPSVCDSCTTLCSDIGR	[2] Carbamidomethyl C|[6] Carbamidomethyl C|[9] Carbamidomethyl C|[13] Carbamidomethyl C	P32765	21 kDa seed protein OS=Theobroma cacao OX=3641 GN=ASP PE=2 SV=1
4	106.793.680.541.141	2	213.385.905.788.906	23102021_ITV_CT_01_001	-1	333.908	106.793.623.823.344	103.116	0.000134355941554531	0.062963835178041	FCPSVCDSCTTLCSDIGR	[2] Carbamidomethyl C|[6] Carbamidomethyl C|[9] Carbamidomethyl C|[13] Carbamidomethyl C	A0A061G2K6	21 kDa seed protein OS=Theobroma cacao OX=3641 GN=TCM_012658 PE=3 SV=1
4	106.793.680.541.141	2	213.385.905.788.906	23102021_ITV_CT_01_002	-1	334.111	106.793.678.823.344	10.466	0.000134355941554531	0.062963835178041	FCPSVCDSCTTLCSDIGR	[2] Carbamidomethyl C|[6] Carbamidomethyl C|[9] Carbamidomethyl C|[13] Carbamidomethyl C	P32765	21 kDa seed protein OS=Theobroma cacao OX=3641 GN=ASP PE=2 SV=1
4	106.793.680.541.141	2	213.385.905.788.906	23102021_ITV_CT_01_002	-1	334.111	106.793.678.823.344	10.466	0.000134355941554531	0.062963835178041	FCPSVCDSCTTLCSDIGR	[2] Carbamidomethyl C|[6] Carbamidomethyl C|[9] Carbamidomethyl C|[13] Carbamidomethyl C	A0A061G2K6	21 kDa seed protein OS=Theobroma cacao OX=3641 GN=TCM_012658 PE=3 SV=1
4	106.793.680.541.141	2	213.385.905.788.906	23102021_ITV_CT_02_001	-1	331.943	106.793.608.823.344	105.601	0.000134355941554531	0.062963835178041	FCPSVCDSCTTLCSDIGR	[2] Carbamidomethyl C|[6] Carbamidomethyl C|[9] Carbamidomethyl C|[13] Carbamidomethyl C	P32765	21 kDa seed protein OS=Theobroma cacao OX=3641 GN=ASP PE=2 SV=1
4	106.793.680.541.141	2	213.385.905.788.906	23102021_ITV_CT_02_001	-1	331.943	106.793.608.823.344	105.601	0.000134355941554531	0.062963835178041	FCPSVCDSCTTLCSDIGR	[2] Carbamidomethyl C|[6] Carbamidomethyl C|[9] Carbamidomethyl C|[13] Carbamidomethyl C	A0A061G2K6	21 kDa seed protein OS=Theobroma cacao OX=3641 GN=TCM_012658 PE=3 SV=1
4	106.793.680.541.141	2	213.385.905.788.906	23102021_ITV_CT_02_002	-1	333.996	106.793.648.823.344	101.499	0.000134355941554531	0.062963835178041	FCPSVCDSCTTLCSDIGR	[2] Carbamidomethyl C|[6] Carbamidomethyl C|[9] Carbamidomethyl C|[13] Carbamidomethyl C	P32765	21 kDa seed protein OS=Theobroma cacao OX=3641 GN=ASP PE=2 SV=1
4	106.793.680.541.141	2	213.385.905.788.906	23102021_ITV_CT_02_002	-1	333.996	106.793.648.823.344	101.499	0.000134355941554531	0.062963835178041	FCPSVCDSCTTLCSDIGR	[2] Carbamidomethyl C|[6] Carbamidomethyl C|[9] Carbamidomethyl C|[13] Carbamidomethyl C	A0A061G2K6	21 kDa seed protein OS=Theobroma cacao OX=3641 GN=TCM_012658 PE=3 SV=1
4	106.793.680.541.141	2	213.385.905.788.906	23102021_ITV_CT_03_001	-1	340.423	106.793.633.823.344	99.073	0.000134355941554531	0.062963835178041	FCPSVCDSCTTLCSDIGR	[2] Carbamidomethyl C|[6] Carbamidomethyl C|[9] Carbamidomethyl C|[13] Carbamidomethyl C	P32765	21 kDa seed protein OS=Theobroma cacao OX=3641 GN=ASP PE=2 SV=1
4	106.793.680.541.141	2	213.385.905.788.906	23102021_ITV_CT_03_001	-1	340.423	106.793.633.823.344	99.073	0.000134355941554531	0.062963835178041	FCPSVCDSCTTLCSDIGR	[2] Carbamidomethyl C|[6] Carbamidomethyl C|[9] Carbamidomethyl C|[13] Carbamidomethyl C	A0A061G2K6	21 kDa seed protein OS=Theobroma cacao OX=3641 GN=TCM_012658 PE=3 SV=1
4	106.793.680.541.141	2	213.385.905.788.906	23102021_ITV_CT_03_002	-1	337.348	106.793.713.823.344	98.976	0.000134355941554531	0.062963835178041	FCPSVCDSCTTLCSDIGR	[2] Carbamidomethyl C|[6] Carbamidomethyl C|[9] Carbamidomethyl C|[13] Carbamidomethyl C	P32765	21 kDa seed protein OS=Theobroma cacao OX=3641 GN=ASP PE=2 SV=1
4	106.793.680.541.141	2	213.385.905.788.906	23102021_ITV_CT_03_002	-1	337.348	106.793.713.823.344	98.976	0.000134355941554531	0.062963835178041	FCPSVCDSCTTLCSDIGR	[2] Carbamidomethyl C|[6] Carbamidomethyl C|[9] Carbamidomethyl C|[13] Carbamidomethyl C	A0A061G2K6	21 kDa seed protein OS=Theobroma cacao OX=3641 GN=TCM_012658 PE=3 SV=1
4	106.793.680.541.141	2	213.385.905.788.906	23102021_ITV_CT_04_001	-1	336.446	106.793.718.823.344	100.061	0.000134355941554531	0.062963835178041	FCPSVCDSCTTLCSDIGR	[2] Carbamidomethyl C|[6] Carbamidomethyl C|[9] Carbamidomethyl C|[13] Carbamidomethyl C	P32765	21 kDa seed protein OS=Theobroma cacao OX=3641 GN=ASP PE=2 SV=1
4	106.793.680.541.141	2	213.385.905.788.906	23102021_ITV_CT_04_001	-1	336.446	106.793.718.823.344	100.061	0.000134355941554531	0.062963835178041	FCPSVCDSCTTLCSDIGR	[2] Carbamidomethyl C|[6] Carbamidomethyl C|[9] Carbamidomethyl C|[13] Carbamidomethyl C	A0A061G2K6	21 kDa seed protein OS=Theobroma cacao OX=3641 GN=TCM_012658 PE=3 SV=1
4	106.793.680.541.141	2	213.385.905.788.906	23102021_ITV_CT_05_001	-1	339.687	106.793.688.823.344	99.051	0.000134355941554531	0.062963835178041	FCPSVCDSCTTLCSDIGR	[2] Carbamidomethyl C|[6] Carbamidomethyl C|[9] Carbamidomethyl C|[13] Carbamidomethyl C	P32765	21 kDa seed protein OS=Theobroma cacao OX=3641 GN=ASP PE=2 SV=1
4	106.793.680.541.141	2	213.385.905.788.906	23102021_ITV_CT_05_001	-1	339.687	106.793.688.823.344	99.051	0.000134355941554531	0.062963835178041	FCPSVCDSCTTLCSDIGR	[2] Carbamidomethyl C|[6] Carbamidomethyl C|[9] Carbamidomethyl C|[13] Carbamidomethyl C	A0A061G2K6	21 kDa seed protein OS=Theobroma cacao OX=3641 GN=TCM_012658 PE=3 SV=1
4	106.793.680.541.141	2	213.385.905.788.906	23102021_ITV_CT_05_002	-1	33.949	106.793.718.823.344	99.066	0.000134355941554531	0.062963835178041	FCPSVCDSCTTLCSDIGR	[2] Carbamidomethyl C|[6] Carbamidomethyl C|[9] Carbamidomethyl C|[13] Carbamidomethyl C	P32765	21 kDa seed protein OS=Theobroma cacao OX=3641 GN=ASP PE=2 SV=1
4	106.793.680.541.141	2	213.385.905.788.906	23102021_ITV_CT_05_002	-1	33.949	106.793.718.823.344	99.066	0.000134355941554531	0.062963835178041	FCPSVCDSCTTLCSDIGR	[2] Carbamidomethyl C|[6] Carbamidomethyl C|[9] Carbamidomethyl C|[13] Carbamidomethyl C	A0A061G2K6	21 kDa seed protein OS=Theobroma cacao OX=3641 GN=TCM_012658 PE=3 SV=1
5	534.248.567.515.746	3	15.997.238.731.466	23102021_ITV_CT_00_001	-1	211.004	53.424.935.097.792	86.026	-0.000750386520394386	-0.469072307418196	CDVEPGRCNLQPR	[1] Carbamidomethyl C|[8] Carbamidomethyl C	A0A061F5B4	2S albumin storage protein_ putative OS=Theobroma cacao OX=3641 GN=TCM_031073 PE=3 SV=1
5	534.248.567.515.746	3	15.997.238.731.466	23102021_ITV_CT_01_001	-1	201.584	53.424.925.097.792	89.301	-0.000750386520394386	-0.469072307418196	CDVEPGRCNLQPR	[1] Carbamidomethyl C|[8] Carbamidomethyl C	A0A061F5B4	2S albumin storage protein_ putative OS=Theobroma cacao OX=3641 GN=TCM_031073 PE=3 SV=1
5	534.248.567.515.746	3	15.997.238.731.466	23102021_ITV_CT_01_002	-1	201.533	53.424.885.097.792	8.994	-0.000750386520394386	-0.469072307418196	CDVEPGRCNLQPR	[1] Carbamidomethyl C|[8] Carbamidomethyl C	A0A061F5B4	2S albumin storage protein_ putative OS=Theobroma cacao OX=3641 GN=TCM_031073 PE=3 SV=1
5	534.248.567.515.746	3	15.997.238.731.466	23102021_ITV_CT_02_001	-1	202.407	534.248.917.644.587	89.832	-0.000750386520394386	-0.469072307418196	CDVEPGRCNLQPR	[1] Carbamidomethyl C|[8] Carbamidomethyl C	A0A061F5B4	2S albumin storage protein_ putative OS=Theobroma cacao OX=3641 GN=TCM_031073 PE=3 SV=1
5	534.248.567.515.746	3	15.997.238.731.466	23102021_ITV_CT_02_002	-1	203.271	53.424.895.097.792	89.082	-0.000750386520394386	-0.469072307418196	CDVEPGRCNLQPR	[1] Carbamidomethyl C|[8] Carbamidomethyl C	A0A061F5B4	2S albumin storage protein_ putative OS=Theobroma cacao OX=3641 GN=TCM_031073 PE=3 SV=1
5	534.248.567.515.746	3	15.997.238.731.466	23102021_ITV_CT_03_002	-1	202.798	53.424.875.097.792	88.642	-0.000750386520394386	-0.469072307418196	CDVEPGRCNLQPR	[1] Carbamidomethyl C|[8] Carbamidomethyl C	A0A061F5B4	2S albumin storage protein_ putative OS=Theobroma cacao OX=3641 GN=TCM_031073 PE=3 SV=1
5	534.248.567.515.746	3	15.997.238.731.466	23102021_ITV_CT_04_001	-1	200.863	53.424.925.097.792	92.558	-0.000750386520394386	-0.469072307418196	CDVEPGRCNLQPR	[1] Carbamidomethyl C|[8] Carbamidomethyl C	A0A061F5B4	2S albumin storage protein_ putative OS=Theobroma cacao OX=3641 GN=TCM_031073 PE=3 SV=1
5	534.248.567.515.746	3	15.997.238.731.466	23102021_ITV_CT_04_002	-1	204.907	53.424.835.097.792	90.927	-0.000750386520394386	-0.469072307418196	CDVEPGRCNLQPR	[1] Carbamidomethyl C|[8] Carbamidomethyl C	A0A061F5B4	2S albumin storage protein_ putative OS=Theobroma cacao OX=3641 GN=TCM_031073 PE=3 SV=1
5	534.248.567.515.746	3	15.997.238.731.466	23102021_ITV_CT_05_001	-1	202.823	534.248.784.311.253	97.897	-0.000750386520394386	-0.469072307418196	CDVEPGRCNLQPR	[1] Carbamidomethyl C|[8] Carbamidomethyl C	A0A061F5B4	2S albumin storage protein_ putative OS=Theobroma cacao OX=3641 GN=TCM_031073 PE=3 SV=1
5	534.248.567.515.746	3	15.997.238.731.466	23102021_ITV_CT_05_002	-1	202.151	534.248.584.311.253	86.436	-0.000750386520394386	-0.469072307418196	CDVEPGRCNLQPR	[1] Carbamidomethyl C|[8] Carbamidomethyl C	A0A061F5B4	2S albumin storage protein_ putative OS=Theobroma cacao OX=3641 GN=TCM_031073 PE=3 SV=1
6	788.715.428.491.519	3	236.312.445.607.392	23102021_ITV_CT_00_001	-1	350.987	788.714.617.644.587	98.277	0.000332540796534886	0.140720833587743	SDLDNGTPVIFSNADSKDDVVR		P32765	21 kDa seed protein OS=Theobroma cacao OX=3641 GN=ASP PE=2 SV=1
6	788.715.428.491.519	3	236.312.445.607.392	23102021_ITV_CT_00_001	-1	350.987	788.714.617.644.587	98.277	0.000332540796534886	0.140720833587743	SDLDNGTPVIFSNADSKDDVVR		A0A061G2K6	21 kDa seed protein OS=Theobroma cacao OX=3641 GN=TCM_012658 PE=3 SV=1
6	788.715.428.491.519	3	236.312.445.607.392	23102021_ITV_CT_00_001	-1	350.987	788.714.617.644.587	98.277	0.000332540796534886	0.140720833587743	SDLDNGTPVIFSNADSKDDVVR		Q8S4Z5	Trypsin inhibitor (Fragment) OS=Theobroma cacao OX=3641 PE=3 SV=1
6	788.715.428.491.519	3	236.312.445.607.392	23102021_ITV_CT_00_002	-1	346.098	788.715.384.311.253	98.383	0.000332540796534886	0.140720833587743	SDLDNGTPVIFSNADSKDDVVR		P32765	21 kDa seed protein OS=Theobroma cacao OX=3641 GN=ASP PE=2 SV=1
6	788.715.428.491.519	3	236.312.445.607.392	23102021_ITV_CT_00_002	-1	346.098	788.715.384.311.253	98.383	0.000332540796534886	0.140720833587743	SDLDNGTPVIFSNADSKDDVVR		A0A061G2K6	21 kDa seed protein OS=Theobroma cacao OX=3641 GN=TCM_012658 PE=3 SV=1
6	788.715.428.491.519	3	236.312.445.607.392	23102021_ITV_CT_00_002	-1	346.098	788.715.384.311.253	98.383	0.000332540796534886	0.140720833587743	SDLDNGTPVIFSNADSKDDVVR		Q8S4Z5	Trypsin inhibitor (Fragment) OS=Theobroma cacao OX=3641 PE=3 SV=1
6	788.715.428.491.519	3	236.312.445.607.392	23102021_ITV_CT_01_001	-1	346.586	78.871.505.097.792	99.926	0.000332540796534886	0.140720833587743	SDLDNGTPVIFSNADSKDDVVR		P32765	21 kDa seed protein OS=Theobroma cacao OX=3641 GN=ASP PE=2 SV=1
6	788.715.428.491.519	3	236.312.445.607.392	23102021_ITV_CT_01_001	-1	346.586	78.871.505.097.792	99.926	0.000332540796534886	0.140720833587743	SDLDNGTPVIFSNADSKDDVVR		A0A061G2K6	21 kDa seed protein OS=Theobroma cacao OX=3641 GN=TCM_012658 PE=3 SV=1
6	788.715.428.491.519	3	236.312.445.607.392	23102021_ITV_CT_01_001	-1	346.586	78.871.505.097.792	99.926	0.000332540796534886	0.140720833587743	SDLDNGTPVIFSNADSKDDVVR		Q8S4Z5	Trypsin inhibitor (Fragment) OS=Theobroma cacao OX=3641 PE=3 SV=1
6	788.715.428.491.519	3	236.312.445.607.392	23102021_ITV_CT_01_002	-1	34.336	788.715.584.311.253	99.382	0.000332540796534886	0.140720833587743	SDLDNGTPVIFSNADSKDDVVR		P32765	21 kDa seed protein OS=Theobroma cacao OX=3641 GN=ASP PE=2 SV=1
6	788.715.428.491.519	3	236.312.445.607.392	23102021_ITV_CT_01_002	-1	34.336	788.715.584.311.253	99.382	0.000332540796534886	0.140720833587743	SDLDNGTPVIFSNADSKDDVVR		A0A061G2K6	21 kDa seed protein OS=Theobroma cacao OX=3641 GN=TCM_012658 PE=3 SV=1
6	788.715.428.491.519	3	236.312.445.607.392	23102021_ITV_CT_01_002	-1	34.336	788.715.584.311.253	99.382	0.000332540796534886	0.140720833587743	SDLDNGTPVIFSNADSKDDVVR		Q8S4Z5	Trypsin inhibitor (Fragment) OS=Theobroma cacao OX=3641 PE=3 SV=1
6	788.715.428.491.519	3	236.312.445.607.392	23102021_ITV_CT_02_001	-1	344.536	788.715.484.311.253	104.095	0.000332540796534886	0.140720833587743	SDLDNGTPVIFSNADSKDDVVR		P32765	21 kDa seed protein OS=Theobroma cacao OX=3641 GN=ASP PE=2 SV=1
6	788.715.428.491.519	3	236.312.445.607.392	23102021_ITV_CT_02_001	-1	344.536	788.715.484.311.253	104.095	0.000332540796534886	0.140720833587743	SDLDNGTPVIFSNADSKDDVVR		A0A061G2K6	21 kDa seed protein OS=Theobroma cacao OX=3641 GN=TCM_012658 PE=3 SV=1
6	788.715.428.491.519	3	236.312.445.607.392	23102021_ITV_CT_02_001	-1	344.536	788.715.484.311.253	104.095	0.000332540796534886	0.140720833587743	SDLDNGTPVIFSNADSKDDVVR		Q8S4Z5	Trypsin inhibitor (Fragment) OS=Theobroma cacao OX=3641 PE=3 SV=1
6	788.715.428.491.519	3	236.312.445.607.392	23102021_ITV_CT_02_002	-1	348.965	78.871.515.097.792	100.719	0.000332540796534886	0.140720833587743	SDLDNGTPVIFSNADSKDDVVR		P32765	21 kDa seed protein OS=Theobroma cacao OX=3641 GN=ASP PE=2 SV=1
6	788.715.428.491.519	3	236.312.445.607.392	23102021_ITV_CT_02_002	-1	348.965	78.871.515.097.792	100.719	0.000332540796534886	0.140720833587743	SDLDNGTPVIFSNADSKDDVVR		A0A061G2K6	21 kDa seed protein OS=Theobroma cacao OX=3641 GN=TCM_012658 PE=3 SV=1
6	788.715.428.491.519	3	236.312.445.607.392	23102021_ITV_CT_02_002	-1	348.965	78.871.515.097.792	100.719	0.000332540796534886	0.140720833587743	SDLDNGTPVIFSNADSKDDVVR		Q8S4Z5	Trypsin inhibitor (Fragment) OS=Theobroma cacao OX=3641 PE=3 SV=1
6	788.715.428.491.519	3	236.312.445.607.392	23102021_ITV_CT_03_001	-1	352.152	788.715.317.644.587	102.194	0.000332540796534886	0.140720833587743	SDLDNGTPVIFSNADSKDDVVR		P32765	21 kDa seed protein OS=Theobroma cacao OX=3641 GN=ASP PE=2 SV=1
6	788.715.428.491.519	3	236.312.445.607.392	23102021_ITV_CT_03_001	-1	352.152	788.715.317.644.587	102.194	0.000332540796534886	0.140720833587743	SDLDNGTPVIFSNADSKDDVVR		A0A061G2K6	21 kDa seed protein OS=Theobroma cacao OX=3641 GN=TCM_012658 PE=3 SV=1
6	788.715.428.491.519	3	236.312.445.607.392	23102021_ITV_CT_03_001	-1	352.152	788.715.317.644.587	102.194	0.000332540796534886	0.140720833587743	SDLDNGTPVIFSNADSKDDVVR		Q8S4Z5	Trypsin inhibitor (Fragment) OS=Theobroma cacao OX=3641 PE=3 SV=1
6	788.715.428.491.519	3	236.312.445.607.392	23102021_ITV_CT_03_002	-1	350.003	78.871.495.097.792	97.276	0.000332540796534886	0.140720833587743	SDLDNGTPVIFSNADSKDDVVR		P32765	21 kDa seed protein OS=Theobroma cacao OX=3641 GN=ASP PE=2 SV=1
6	788.715.428.491.519	3	236.312.445.607.392	23102021_ITV_CT_03_002	-1	350.003	78.871.495.097.792	97.276	0.000332540796534886	0.140720833587743	SDLDNGTPVIFSNADSKDDVVR		A0A061G2K6	21 kDa seed protein OS=Theobroma cacao OX=3641 GN=TCM_012658 PE=3 SV=1
6	788.715.428.491.519	3	236.312.445.607.392	23102021_ITV_CT_03_002	-1	350.003	78.871.495.097.792	97.276	0.000332540796534886	0.140720833587743	SDLDNGTPVIFSNADSKDDVVR		Q8S4Z5	Trypsin inhibitor (Fragment) OS=Theobroma cacao OX=3641 PE=3 SV=1
6	788.715.428.491.519	3	236.312.445.607.392	23102021_ITV_CT_04_001	-1	347.975	788.715.584.311.253	98.954	0.000332540796534886	0.140720833587743	SDLDNGTPVIFSNADSKDDVVR		P32765	21 kDa seed protein OS=Theobroma cacao OX=3641 GN=ASP PE=2 SV=1
6	788.715.428.491.519	3	236.312.445.607.392	23102021_ITV_CT_04_001	-1	347.975	788.715.584.311.253	98.954	0.000332540796534886	0.140720833587743	SDLDNGTPVIFSNADSKDDVVR		A0A061G2K6	21 kDa seed protein OS=Theobroma cacao OX=3641 GN=TCM_012658 PE=3 SV=1
6	788.715.428.491.519	3	236.312.445.607.392	23102021_ITV_CT_04_001	-1	347.975	788.715.584.311.253	98.954	0.000332540796534886	0.140720833587743	SDLDNGTPVIFSNADSKDDVVR		Q8S4Z5	Trypsin inhibitor (Fragment) OS=Theobroma cacao OX=3641 PE=3 SV=1
6	788.715.428.491.519	3	236.312.445.607.392	23102021_ITV_CT_04_002	-1	349.037	788.714.884.311.253	97.283	0.000332540796534886	0.140720833587743	SDLDNGTPVIFSNADSKDDVVR		P32765	21 kDa seed protein OS=Theobroma cacao OX=3641 GN=ASP PE=2 SV=1
6	788.715.428.491.519	3	236.312.445.607.392	23102021_ITV_CT_04_002	-1	349.037	788.714.884.311.253	97.283	0.000332540796534886	0.140720833587743	SDLDNGTPVIFSNADSKDDVVR		A0A061G2K6	21 kDa seed protein OS=Theobroma cacao OX=3641 GN=TCM_012658 PE=3 SV=1
6	788.715.428.491.519	3	236.312.445.607.392	23102021_ITV_CT_04_002	-1	349.037	788.714.884.311.253	97.283	0.000332540796534886	0.140720833587743	SDLDNGTPVIFSNADSKDDVVR		Q8S4Z5	Trypsin inhibitor (Fragment) OS=Theobroma cacao OX=3641 PE=3 SV=1
6	788.715.428.491.519	3	236.312.445.607.392	23102021_ITV_CT_05_001	-1	353.946	78.871.545.097.792	98.161	0.000332540796534886	0.140720833587743	SDLDNGTPVIFSNADSKDDVVR		P32765	21 kDa seed protein OS=Theobroma cacao OX=3641 GN=ASP PE=2 SV=1
6	788.715.428.491.519	3	236.312.445.607.392	23102021_ITV_CT_05_001	-1	353.946	78.871.545.097.792	98.161	0.000332540796534886	0.140720833587743	SDLDNGTPVIFSNADSKDDVVR		A0A061G2K6	21 kDa seed protein OS=Theobroma cacao OX=3641 GN=TCM_012658 PE=3 SV=1
6	788.715.428.491.519	3	236.312.445.607.392	23102021_ITV_CT_05_001	-1	353.946	78.871.545.097.792	98.161	0.000332540796534886	0.140720833587743	SDLDNGTPVIFSNADSKDDVVR		Q8S4Z5	Trypsin inhibitor (Fragment) OS=Theobroma cacao OX=3641 PE=3 SV=1
6	788.715.428.491.519	3	236.312.445.607.392	23102021_ITV_CT_05_002	-1	352.511	78.871.515.097.792	95.327	0.000332540796534886	0.140720833587743	SDLDNGTPVIFSNADSKDDVVR		P32765	21 kDa seed protein OS=Theobroma cacao OX=3641 GN=ASP PE=2 SV=1
6	788.715.428.491.519	3	236.312.445.607.392	23102021_ITV_CT_05_002	-1	352.511	78.871.515.097.792	95.327	0.000332540796534886	0.140720833587743	SDLDNGTPVIFSNADSKDDVVR		A0A061G2K6	21 kDa seed protein OS=Theobroma cacao OX=3641 GN=TCM_012658 PE=3 SV=1
6	788.715.428.491.519	3	236.312.445.607.392	23102021_ITV_CT_05_002	-1	352.511	78.871.515.097.792	95.327	0.000332540796534886	0.140720833587743	SDLDNGTPVIFSNADSKDDVVR		Q8S4Z5	Trypsin inhibitor (Fragment) OS=Theobroma cacao OX=3641 PE=3 SV=1
7	587.316.156.286.956	3	175.892.663.946.023	23102021_ITV_CT_00_001	-1	363.731	58.731.635.097.792	98.003	0.000215927107774405	0.122760739099409	VSTDVNIEFVPIRDR		P32765	21 kDa seed protein OS=Theobroma cacao OX=3641 GN=ASP PE=2 SV=1
7	587.316.156.286.956	3	175.892.663.946.023	23102021_ITV_CT_00_001	-1	363.731	58.731.635.097.792	98.003	0.000215927107774405	0.122760739099409	VSTDVNIEFVPIRDR		A0A061G2K6	21 kDa seed protein OS=Theobroma cacao OX=3641 GN=TCM_012658 PE=3 SV=1
7	587.316.156.286.956	3	175.892.663.946.023	23102021_ITV_CT_00_001	-1	363.731	58.731.635.097.792	98.003	0.000215927107774405	0.122760739099409	VSTDVNIEFVPIRDR		Q8S4Z5	Trypsin inhibitor (Fragment) OS=Theobroma cacao OX=3641 PE=3 SV=1
7	587.316.156.286.956	3	175.892.663.946.023	23102021_ITV_CT_00_001	-1	363.731	58.731.635.097.792	98.003	0.000215927107774405	0.122760739099409	VSTDVNIEFVPIRDR		Q3BD87	Putative 21 kDa trypsin inhibitor OS=Theobroma cacao OX=3641 PE=3 SV=1
7	587.316.156.286.956	3	175.892.663.946.023	23102021_ITV_CT_00_002	-1	363.295	587.315.984.311.253	99.733	0.000215927107774405	0.122760739099409	VSTDVNIEFVPIRDR		P32765	21 kDa seed protein OS=Theobroma cacao OX=3641 GN=ASP PE=2 SV=1
7	587.316.156.286.956	3	175.892.663.946.023	23102021_ITV_CT_00_002	-1	363.295	587.315.984.311.253	99.733	0.000215927107774405	0.122760739099409	VSTDVNIEFVPIRDR		A0A061G2K6	21 kDa seed protein OS=Theobroma cacao OX=3641 GN=TCM_012658 PE=3 SV=1
7	587.316.156.286.956	3	175.892.663.946.023	23102021_ITV_CT_00_002	-1	363.295	587.315.984.311.253	99.733	0.000215927107774405	0.122760739099409	VSTDVNIEFVPIRDR		Q8S4Z5	Trypsin inhibitor (Fragment) OS=Theobroma cacao OX=3641 PE=3 SV=1
7	587.316.156.286.956	3	175.892.663.946.023	23102021_ITV_CT_00_002	-1	363.295	587.315.984.311.253	99.733	0.000215927107774405	0.122760739099409	VSTDVNIEFVPIRDR		Q3BD87	Putative 21 kDa trypsin inhibitor OS=Theobroma cacao OX=3641 PE=3 SV=1
7	587.316.156.286.956	3	175.892.663.946.023	23102021_ITV_CT_01_001	-1	363.751	58.731.655.097.792	99.291	0.000215927107774405	0.122760739099409	VSTDVNIEFVPIRDR		P32765	21 kDa seed protein OS=Theobroma cacao OX=3641 GN=ASP PE=2 SV=1
7	587.316.156.286.956	3	175.892.663.946.023	23102021_ITV_CT_01_001	-1	363.751	58.731.655.097.792	99.291	0.000215927107774405	0.122760739099409	VSTDVNIEFVPIRDR		A0A061G2K6	21 kDa seed protein OS=Theobroma cacao OX=3641 GN=TCM_012658 PE=3 SV=1
7	587.316.156.286.956	3	175.892.663.946.023	23102021_ITV_CT_01_001	-1	363.751	58.731.655.097.792	99.291	0.000215927107774405	0.122760739099409	VSTDVNIEFVPIRDR		Q8S4Z5	Trypsin inhibitor (Fragment) OS=Theobroma cacao OX=3641 PE=3 SV=1
7	587.316.156.286.956	3	175.892.663.946.023	23102021_ITV_CT_01_001	-1	363.751	58.731.655.097.792	99.291	0.000215927107774405	0.122760739099409	VSTDVNIEFVPIRDR		Q3BD87	Putative 21 kDa trypsin inhibitor OS=Theobroma cacao OX=3641 PE=3 SV=1
7	587.316.156.286.956	3	175.892.663.946.023	23102021_ITV_CT_01_002	-1	36.257	587.316.217.644.587	100.446	0.000215927107774405	0.122760739099409	VSTDVNIEFVPIRDR		P32765	21 kDa seed protein OS=Theobroma cacao OX=3641 GN=ASP PE=2 SV=1
7	587.316.156.286.956	3	175.892.663.946.023	23102021_ITV_CT_01_002	-1	36.257	587.316.217.644.587	100.446	0.000215927107774405	0.122760739099409	VSTDVNIEFVPIRDR		A0A061G2K6	21 kDa seed protein OS=Theobroma cacao OX=3641 GN=TCM_012658 PE=3 SV=1
7	587.316.156.286.956	3	175.892.663.946.023	23102021_ITV_CT_01_002	-1	36.257	587.316.217.644.587	100.446	0.000215927107774405	0.122760739099409	VSTDVNIEFVPIRDR		Q8S4Z5	Trypsin inhibitor (Fragment) OS=Theobroma cacao OX=3641 PE=3 SV=1
7	587.316.156.286.956	3	175.892.663.946.023	23102021_ITV_CT_01_002	-1	36.257	587.316.217.644.587	100.446	0.000215927107774405	0.122760739099409	VSTDVNIEFVPIRDR		Q3BD87	Putative 21 kDa trypsin inhibitor OS=Theobroma cacao OX=3641 PE=3 SV=1
7	587.316.156.286.956	3	175.892.663.946.023	23102021_ITV_CT_02_001	-1	362.087	587.316.817.644.587	9.71	0.000215927107774405	0.122760739099409	VSTDVNIEFVPIRDR		P32765	21 kDa seed protein OS=Theobroma cacao OX=3641 GN=ASP PE=2 SV=1
7	587.316.156.286.956	3	175.892.663.946.023	23102021_ITV_CT_02_001	-1	362.087	587.316.817.644.587	9.71	0.000215927107774405	0.122760739099409	VSTDVNIEFVPIRDR		A0A061G2K6	21 kDa seed protein OS=Theobroma cacao OX=3641 GN=TCM_012658 PE=3 SV=1
7	587.316.156.286.956	3	175.892.663.946.023	23102021_ITV_CT_02_001	-1	362.087	587.316.817.644.587	9.71	0.000215927107774405	0.122760739099409	VSTDVNIEFVPIRDR		Q8S4Z5	Trypsin inhibitor (Fragment) OS=Theobroma cacao OX=3641 PE=3 SV=1
7	587.316.156.286.956	3	175.892.663.946.023	23102021_ITV_CT_02_001	-1	362.087	587.316.817.644.587	9.71	0.000215927107774405	0.122760739099409	VSTDVNIEFVPIRDR		Q3BD87	Putative 21 kDa trypsin inhibitor OS=Theobroma cacao OX=3641 PE=3 SV=1
7	587.316.156.286.956	3	175.892.663.946.023	23102021_ITV_CT_02_002	-1	366.532	587.316.417.644.587	95.815	0.000215927107774405	0.122760739099409	VSTDVNIEFVPIRDR		P32765	21 kDa seed protein OS=Theobroma cacao OX=3641 GN=ASP PE=2 SV=1
7	587.316.156.286.956	3	175.892.663.946.023	23102021_ITV_CT_02_002	-1	366.532	587.316.417.644.587	95.815	0.000215927107774405	0.122760739099409	VSTDVNIEFVPIRDR		A0A061G2K6	21 kDa seed protein OS=Theobroma cacao OX=3641 GN=TCM_012658 PE=3 SV=1
7	587.316.156.286.956	3	175.892.663.946.023	23102021_ITV_CT_02_002	-1	366.532	587.316.417.644.587	95.815	0.000215927107774405	0.122760739099409	VSTDVNIEFVPIRDR		Q8S4Z5	Trypsin inhibitor (Fragment) OS=Theobroma cacao OX=3641 PE=3 SV=1
7	587.316.156.286.956	3	175.892.663.946.023	23102021_ITV_CT_02_002	-1	366.532	587.316.417.644.587	95.815	0.000215927107774405	0.122760739099409	VSTDVNIEFVPIRDR		Q3BD87	Putative 21 kDa trypsin inhibitor OS=Theobroma cacao OX=3641 PE=3 SV=1
7	587.316.156.286.956	3	175.892.663.946.023	23102021_ITV_CT_03_001	-1	371.247	58.731.595.097.792	101.463	0.000215927107774405	0.122760739099409	VSTDVNIEFVPIRDR		P32765	21 kDa seed protein OS=Theobroma cacao OX=3641 GN=ASP PE=2 SV=1
7	587.316.156.286.956	3	175.892.663.946.023	23102021_ITV_CT_03_001	-1	371.247	58.731.595.097.792	101.463	0.000215927107774405	0.122760739099409	VSTDVNIEFVPIRDR		A0A061G2K6	21 kDa seed protein OS=Theobroma cacao OX=3641 GN=TCM_012658 PE=3 SV=1
7	587.316.156.286.956	3	175.892.663.946.023	23102021_ITV_CT_03_001	-1	371.247	58.731.595.097.792	101.463	0.000215927107774405	0.122760739099409	VSTDVNIEFVPIRDR		Q3BD87	Putative 21 kDa trypsin inhibitor OS=Theobroma cacao OX=3641 PE=3 SV=1
7	587.316.156.286.956	3	175.892.663.946.023	23102021_ITV_CT_03_001	-1	371.247	58.731.595.097.792	101.463	0.000215927107774405	0.122760739099409	VSTDVNIEFVPIRDR		Q8S4Z5	Trypsin inhibitor (Fragment) OS=Theobroma cacao OX=3641 PE=3 SV=1
7	587.316.156.286.956	3	175.892.663.946.023	23102021_ITV_CT_03_002	-1	369.088	58.731.595.097.792	99.893	0.000215927107774405	0.122760739099409	VSTDVNIEFVPIRDR		P32765	21 kDa seed protein OS=Theobroma cacao OX=3641 GN=ASP PE=2 SV=1
7	587.316.156.286.956	3	175.892.663.946.023	23102021_ITV_CT_03_002	-1	369.088	58.731.595.097.792	99.893	0.000215927107774405	0.122760739099409	VSTDVNIEFVPIRDR		A0A061G2K6	21 kDa seed protein OS=Theobroma cacao OX=3641 GN=TCM_012658 PE=3 SV=1
7	587.316.156.286.956	3	175.892.663.946.023	23102021_ITV_CT_03_002	-1	369.088	58.731.595.097.792	99.893	0.000215927107774405	0.122760739099409	VSTDVNIEFVPIRDR		Q8S4Z5	Trypsin inhibitor (Fragment) OS=Theobroma cacao OX=3641 PE=3 SV=1
7	587.316.156.286.956	3	175.892.663.946.023	23102021_ITV_CT_03_002	-1	369.088	58.731.595.097.792	99.893	0.000215927107774405	0.122760739099409	VSTDVNIEFVPIRDR		Q3BD87	Putative 21 kDa trypsin inhibitor OS=Theobroma cacao OX=3641 PE=3 SV=1
7	587.316.156.286.956	3	175.892.663.946.023	23102021_ITV_CT_04_001	-1	367.078	58.731.625.097.792	96.451	0.000215927107774405	0.122760739099409	VSTDVNIEFVPIRDR		P32765	21 kDa seed protein OS=Theobroma cacao OX=3641 GN=ASP PE=2 SV=1
7	587.316.156.286.956	3	175.892.663.946.023	23102021_ITV_CT_04_001	-1	367.078	58.731.625.097.792	96.451	0.000215927107774405	0.122760739099409	VSTDVNIEFVPIRDR		A0A061G2K6	21 kDa seed protein OS=Theobroma cacao OX=3641 GN=TCM_012658 PE=3 SV=1
7	587.316.156.286.956	3	175.892.663.946.023	23102021_ITV_CT_04_001	-1	367.078	58.731.625.097.792	96.451	0.000215927107774405	0.122760739099409	VSTDVNIEFVPIRDR		Q8S4Z5	Trypsin inhibitor (Fragment) OS=Theobroma cacao OX=3641 PE=3 SV=1
7	587.316.156.286.956	3	175.892.663.946.023	23102021_ITV_CT_04_001	-1	367.078	58.731.625.097.792	96.451	0.000215927107774405	0.122760739099409	VSTDVNIEFVPIRDR		Q3BD87	Putative 21 kDa trypsin inhibitor OS=Theobroma cacao OX=3641 PE=3 SV=1
7	587.316.156.286.956	3	175.892.663.946.023	23102021_ITV_CT_04_002	-1	368.067	587.315.717.644.587	94.488	0.000215927107774405	0.122760739099409	VSTDVNIEFVPIRDR		P32765	21 kDa seed protein OS=Theobroma cacao OX=3641 GN=ASP PE=2 SV=1
7	587.316.156.286.956	3	175.892.663.946.023	23102021_ITV_CT_04_002	-1	368.067	587.315.717.644.587	94.488	0.000215927107774405	0.122760739099409	VSTDVNIEFVPIRDR		A0A061G2K6	21 kDa seed protein OS=Theobroma cacao OX=3641 GN=TCM_012658 PE=3 SV=1
7	587.316.156.286.956	3	175.892.663.946.023	23102021_ITV_CT_04_002	-1	368.067	587.315.717.644.587	94.488	0.000215927107774405	0.122760739099409	VSTDVNIEFVPIRDR		Q8S4Z5	Trypsin inhibitor (Fragment) OS=Theobroma cacao OX=3641 PE=3 SV=1
7	587.316.156.286.956	3	175.892.663.946.023	23102021_ITV_CT_04_002	-1	368.067	587.315.717.644.587	94.488	0.000215927107774405	0.122760739099409	VSTDVNIEFVPIRDR		Q3BD87	Putative 21 kDa trypsin inhibitor OS=Theobroma cacao OX=3641 PE=3 SV=1
7	587.316.156.286.956	3	175.892.663.946.023	23102021_ITV_CT_05_001	-1	37.483	58.731.575.097.792	100.691	0.000215927107774405	0.122760739099409	VSTDVNIEFVPIRDR		P32765	21 kDa seed protein OS=Theobroma cacao OX=3641 GN=ASP PE=2 SV=1
7	587.316.156.286.956	3	175.892.663.946.023	23102021_ITV_CT_05_001	-1	37.483	58.731.575.097.792	100.691	0.000215927107774405	0.122760739099409	VSTDVNIEFVPIRDR		A0A061G2K6	21 kDa seed protein OS=Theobroma cacao OX=3641 GN=TCM_012658 PE=3 SV=1
7	587.316.156.286.956	3	175.892.663.946.023	23102021_ITV_CT_05_001	-1	37.483	58.731.575.097.792	100.691	0.000215927107774405	0.122760739099409	VSTDVNIEFVPIRDR		Q8S4Z5	Trypsin inhibitor (Fragment) OS=Theobroma cacao OX=3641 PE=3 SV=1
7	587.316.156.286.956	3	175.892.663.946.023	23102021_ITV_CT_05_001	-1	37.483	58.731.575.097.792	100.691	0.000215927107774405	0.122760739099409	VSTDVNIEFVPIRDR		Q3BD87	Putative 21 kDa trypsin inhibitor OS=Theobroma cacao OX=3641 PE=3 SV=1
7	587.316.156.286.956	3	175.892.663.946.023	23102021_ITV_CT_05_002	-1	372.467	587.316.317.644.587	96.231	0.000215927107774405	0.122760739099409	VSTDVNIEFVPIRDR		P32765	21 kDa seed protein OS=Theobroma cacao OX=3641 GN=ASP PE=2 SV=1
7	587.316.156.286.956	3	175.892.663.946.023	23102021_ITV_CT_05_002	-1	372.467	587.316.317.644.587	96.231	0.000215927107774405	0.122760739099409	VSTDVNIEFVPIRDR		A0A061G2K6	21 kDa seed protein OS=Theobroma cacao OX=3641 GN=TCM_012658 PE=3 SV=1
7	587.316.156.286.956	3	175.892.663.946.023	23102021_ITV_CT_05_002	-1	372.467	587.316.317.644.587	96.231	0.000215927107774405	0.122760739099409	VSTDVNIEFVPIRDR		Q8S4Z5	Trypsin inhibitor (Fragment) OS=Theobroma cacao OX=3641 PE=3 SV=1
7	587.316.156.286.956	3	175.892.663.946.023	23102021_ITV_CT_05_002	-1	372.467	587.316.317.644.587	96.231	0.000215927107774405	0.122760739099409	VSTDVNIEFVPIRDR		Q3BD87	Putative 21 kDa trypsin inhibitor OS=Theobroma cacao OX=3641 PE=3 SV=1
8	720.658.973.362.202	3	215.895.509.068.596	23102021_ITV_CT_00_001	-1	267.965	720.659.484.311.253	92.747	-0.000832847155379568	-0.385763852935273	HLDSCCQQLEKLDTPCR	[5] Carbamidomethyl C|[6] Carbamidomethyl C|[16] Carbamidomethyl C	A0A061F5B4	2S albumin storage protein_ putative OS=Theobroma cacao OX=3641 GN=TCM_031073 PE=3 SV=1
8	720.658.973.362.202	3	215.895.509.068.596	23102021_ITV_CT_00_001	-1	234.828	720.660.984.311.253	74.961	-0.00523284715518457	-242.378.106.635.191	RGASYYNCQPGAQANPYSR	[8] Carbamidomethyl C	A0A061EQ76	Rapid alkalinization factor 1_ putative OS=Theobroma cacao OX=3641 GN=TCM_021204 PE=3 SV=1
8	720.658.973.362.202	3	215.895.509.068.596	23102021_ITV_CT_00_001	-1	234.828	720.660.984.311.253	74.961	-0.00523284715518457	-242.378.106.635.191	RGASYYNCQPGAQANPYSR	[8] Carbamidomethyl C	A0A061F478	Rapid alkalinization factor 1_ putative OS=Theobroma cacao OX=3641 GN=TCM_026650 PE=3 SV=1
8	720.658.973.362.202	3	215.895.509.068.596	23102021_ITV_CT_00_002	-1	266.093	720.659.317.644.587	92.077	-0.000832847155379568	-0.385763852935273	HLDSCCQQLEKLDTPCR	[5] Carbamidomethyl C|[6] Carbamidomethyl C|[16] Carbamidomethyl C	A0A061F5B4	2S albumin storage protein_ putative OS=Theobroma cacao OX=3641 GN=TCM_031073 PE=3 SV=1
8	720.658.973.362.202	3	215.895.509.068.596	23102021_ITV_CT_00_002	-1	235.291	72.066.105.097.792	74.015	-0.00523284715518457	-242.378.106.635.191	RGASYYNCQPGAQANPYSR	[8] Carbamidomethyl C	A0A061EQ76	Rapid alkalinization factor 1_ putative OS=Theobroma cacao OX=3641 GN=TCM_021204 PE=3 SV=1
8	720.658.973.362.202	3	215.895.509.068.596	23102021_ITV_CT_00_002	-1	235.291	72.066.105.097.792	74.015	-0.00523284715518457	-242.378.106.635.191	RGASYYNCQPGAQANPYSR	[8] Carbamidomethyl C	A0A061F478	Rapid alkalinization factor 1_ putative OS=Theobroma cacao OX=3641 GN=TCM_026650 PE=3 SV=1
8	720.658.973.362.202	3	215.895.509.068.596	23102021_ITV_CT_01_001	-1	266.304	720.659.384.311.253	94.736	-0.000832847155379568	-0.385763852935273	HLDSCCQQLEKLDTPCR	[5] Carbamidomethyl C|[6] Carbamidomethyl C|[16] Carbamidomethyl C	A0A061F5B4	2S albumin storage protein_ putative OS=Theobroma cacao OX=3641 GN=TCM_031073 PE=3 SV=1
8	720.658.973.362.202	3	215.895.509.068.596	23102021_ITV_CT_01_002	-1	263.725	72.065.945.097.792	88.618	-0.000832847155379568	-0.385763852935273	HLDSCCQQLEKLDTPCR	[5] Carbamidomethyl C|[6] Carbamidomethyl C|[16] Carbamidomethyl C	A0A061F5B4	2S albumin storage protein_ putative OS=Theobroma cacao OX=3641 GN=TCM_031073 PE=3 SV=1
8	720.658.973.362.202	3	215.895.509.068.596	23102021_ITV_CT_02_001	-1	265.879	72.065.905.097.792	96.769	-0.000832847155379568	-0.385763852935273	HLDSCCQQLEKLDTPCR	[5] Carbamidomethyl C|[6] Carbamidomethyl C|[16] Carbamidomethyl C	A0A061F5B4	2S albumin storage protein_ putative OS=Theobroma cacao OX=3641 GN=TCM_031073 PE=3 SV=1
8	720.658.973.362.202	3	215.895.509.068.596	23102021_ITV_CT_02_002	-1	267.052	720.658.917.644.587	94.133	-0.000832847155379568	-0.385763852935273	HLDSCCQQLEKLDTPCR	[5] Carbamidomethyl C|[6] Carbamidomethyl C|[16] Carbamidomethyl C	A0A061F5B4	2S albumin storage protein_ putative OS=Theobroma cacao OX=3641 GN=TCM_031073 PE=3 SV=1
8	720.658.973.362.202	3	215.895.509.068.596	23102021_ITV_CT_02_002	-1	25.295	720.658.184.311.253	60.949	-0.00523284715518457	-242.378.106.635.191	RGASYYNCQPGAQANPYSR	[8] Carbamidomethyl C	A0A061EQ76	Rapid alkalinization factor 1_ putative OS=Theobroma cacao OX=3641 GN=TCM_021204 PE=3 SV=1
8	720.658.973.362.202	3	215.895.509.068.596	23102021_ITV_CT_02_002	-1	25.295	720.658.184.311.253	60.949	-0.00523284715518457	-242.378.106.635.191	RGASYYNCQPGAQANPYSR	[8] Carbamidomethyl C	A0A061F478	Rapid alkalinization factor 1_ putative OS=Theobroma cacao OX=3641 GN=TCM_026650 PE=3 SV=1
8	720.658.973.362.202	3	215.895.509.068.596	23102021_ITV_CT_03_001	-1	263.682	720.659.717.644.587	96.119	-0.000832847155379568	-0.385763852935273	HLDSCCQQLEKLDTPCR	[5] Carbamidomethyl C|[6] Carbamidomethyl C|[16] Carbamidomethyl C	A0A061F5B4	2S albumin storage protein_ putative OS=Theobroma cacao OX=3641 GN=TCM_031073 PE=3 SV=1
8	720.658.973.362.202	3	215.895.509.068.596	23102021_ITV_CT_03_002	-1	26.26	72.065.945.097.792	9.704	-0.000832847155379568	-0.385763852935273	HLDSCCQQLEKLDTPCR	[5] Carbamidomethyl C|[6] Carbamidomethyl C|[16] Carbamidomethyl C	A0A061F5B4	2S albumin storage protein_ putative OS=Theobroma cacao OX=3641 GN=TCM_031073 PE=3 SV=1
8	720.658.973.362.202	3	215.895.509.068.596	23102021_ITV_CT_04_001	-1	259.843	720.659.084.311.253	96.206	-0.000832847155379568	-0.385763852935273	HLDSCCQQLEKLDTPCR	[5] Carbamidomethyl C|[6] Carbamidomethyl C|[16] Carbamidomethyl C	A0A061F5B4	2S albumin storage protein_ putative OS=Theobroma cacao OX=3641 GN=TCM_031073 PE=3 SV=1
8	720.658.973.362.202	3	215.895.509.068.596	23102021_ITV_CT_04_002	-1	259.424	720.659.017.644.587	95.899	-0.000832847155379568	-0.385763852935273	HLDSCCQQLEKLDTPCR	[5] Carbamidomethyl C|[6] Carbamidomethyl C|[16] Carbamidomethyl C	A0A061F5B4	2S albumin storage protein_ putative OS=Theobroma cacao OX=3641 GN=TCM_031073 PE=3 SV=1
8	720.658.973.362.202	3	215.895.509.068.596	23102021_ITV_CT_05_001	-1	265.272	720.658.917.644.587	98.908	-0.000832847155379568	-0.385763852935273	HLDSCCQQLEKLDTPCR	[5] Carbamidomethyl C|[6] Carbamidomethyl C|[16] Carbamidomethyl C	A0A061F5B4	2S albumin storage protein_ putative OS=Theobroma cacao OX=3641 GN=TCM_031073 PE=3 SV=1
8	720.658.973.362.202	3	215.895.509.068.596	23102021_ITV_CT_05_002	-1	265.935	720.658.884.311.253	97.523	-0.000832847155379568	-0.385763852935273	HLDSCCQQLEKLDTPCR	[5] Carbamidomethyl C|[6] Carbamidomethyl C|[16] Carbamidomethyl C	A0A061F5B4	2S albumin storage protein_ putative OS=Theobroma cacao OX=3641 GN=TCM_031073 PE=3 SV=1
9	890.168.319.003.418	4	355.664.417.014.615	23102021_ITV_CT_05_001	-1	526.396	89.016.795.735.016	79.848	0.00494661303127941	139.081.102.141.294	LLVAPCGFDNSTWDPSKDNFLPVNYSAENMR	[6] Carbamidomethyl C	A0A061DHD8	UDP-Glycosyltransferase superfamily protein OS=Theobroma cacao OX=3641 GN=TCM_000900 PE=4 SV=1
12	534.278.914.551.116	3	159.981.491.425.271	23102021_ITV_CT_00_001	-1	222.988	534.279.317.644.587	99.477	-0.000209280412036605	-0.130815372950356	ATGQSCPEIVVQRR	[6] Carbamidomethyl C	P32765	21 kDa seed protein OS=Theobroma cacao OX=3641 GN=ASP PE=2 SV=1
12	534.278.914.551.116	3	159.981.491.425.271	23102021_ITV_CT_00_001	-1	222.988	534.279.317.644.587	99.477	-0.000209280412036605	-0.130815372950356	ATGQSCPEIVVQRR	[6] Carbamidomethyl C	A0A061G2K6	21 kDa seed protein OS=Theobroma cacao OX=3641 GN=TCM_012658 PE=3 SV=1
12	534.278.914.551.116	3	159.981.491.425.271	23102021_ITV_CT_00_001	-1	222.988	534.279.317.644.587	99.477	-0.000209280412036605	-0.130815372950356	ATGQSCPEIVVQRR	[6] Carbamidomethyl C	Q8S4Z5	Trypsin inhibitor (Fragment) OS=Theobroma cacao OX=3641 PE=3 SV=1
12	534.278.914.551.116	3	159.981.491.425.271	23102021_ITV_CT_00_002	-1	228.257	53.427.935.097.792	98.171	-0.000209280412036605	-0.130815372950356	ATGQSCPEIVVQRR	[6] Carbamidomethyl C	P32765	21 kDa seed protein OS=Theobroma cacao OX=3641 GN=ASP PE=2 SV=1
12	534.278.914.551.116	3	159.981.491.425.271	23102021_ITV_CT_00_002	-1	228.257	53.427.935.097.792	98.171	-0.000209280412036605	-0.130815372950356	ATGQSCPEIVVQRR	[6] Carbamidomethyl C	A0A061G2K6	21 kDa seed protein OS=Theobroma cacao OX=3641 GN=TCM_012658 PE=3 SV=1
12	534.278.914.551.116	3	159.981.491.425.271	23102021_ITV_CT_00_002	-1	228.257	53.427.935.097.792	98.171	-0.000209280412036605	-0.130815372950356	ATGQSCPEIVVQRR	[6] Carbamidomethyl C	Q8S4Z5	Trypsin inhibitor (Fragment) OS=Theobroma cacao OX=3641 PE=3 SV=1
12	534.278.914.551.116	3	159.981.491.425.271	23102021_ITV_CT_00_002	-1	217.366	534.248.417.644.587	87.234	0.0902907195879834	56.441.413.890.704	CDVEPGRCNLQPR	[1] Carbamidomethyl C|[8] Carbamidomethyl C	A0A061F5B4	2S albumin storage protein_ putative OS=Theobroma cacao OX=3641 GN=TCM_031073 PE=3 SV=1
12	534.278.914.551.116	3	159.981.491.425.271	23102021_ITV_CT_01_001	-1	210.666	53.427.955.097.792	100.372	-0.000209280412036605	-0.130815372950356	ATGQSCPEIVVQRR	[6] Carbamidomethyl C	P32765	21 kDa seed protein OS=Theobroma cacao OX=3641 GN=ASP PE=2 SV=1
12	534.278.914.551.116	3	159.981.491.425.271	23102021_ITV_CT_01_001	-1	210.666	53.427.955.097.792	100.372	-0.000209280412036605	-0.130815372950356	ATGQSCPEIVVQRR	[6] Carbamidomethyl C	A0A061G2K6	21 kDa seed protein OS=Theobroma cacao OX=3641 GN=TCM_012658 PE=3 SV=1
12	534.278.914.551.116	3	159.981.491.425.271	23102021_ITV_CT_01_001	-1	210.666	53.427.955.097.792	100.372	-0.000209280412036605	-0.130815372950356	ATGQSCPEIVVQRR	[6] Carbamidomethyl C	Q8S4Z5	Trypsin inhibitor (Fragment) OS=Theobroma cacao OX=3641 PE=3 SV=1
12	534.278.914.551.116	3	159.981.491.425.271	23102021_ITV_CT_01_002	-1	211.135	534.279.384.311.253	100.772	-0.000209280412036605	-0.130815372950356	ATGQSCPEIVVQRR	[6] Carbamidomethyl C	P32765	21 kDa seed protein OS=Theobroma cacao OX=3641 GN=ASP PE=2 SV=1
12	534.278.914.551.116	3	159.981.491.425.271	23102021_ITV_CT_01_002	-1	211.135	534.279.384.311.253	100.772	-0.000209280412036605	-0.130815372950356	ATGQSCPEIVVQRR	[6] Carbamidomethyl C	A0A061G2K6	21 kDa seed protein OS=Theobroma cacao OX=3641 GN=TCM_012658 PE=3 SV=1
12	534.278.914.551.116	3	159.981.491.425.271	23102021_ITV_CT_01_002	-1	211.135	534.279.384.311.253	100.772	-0.000209280412036605	-0.130815372950356	ATGQSCPEIVVQRR	[6] Carbamidomethyl C	Q8S4Z5	Trypsin inhibitor (Fragment) OS=Theobroma cacao OX=3641 PE=3 SV=1
12	534.278.914.551.116	3	159.981.491.425.271	23102021_ITV_CT_02_001	-1	211.645	534.279.717.644.587	101.327	-0.000209280412036605	-0.130815372950356	ATGQSCPEIVVQRR	[6] Carbamidomethyl C	P32765	21 kDa seed protein OS=Theobroma cacao OX=3641 GN=ASP PE=2 SV=1
12	534.278.914.551.116	3	159.981.491.425.271	23102021_ITV_CT_02_001	-1	211.645	534.279.717.644.587	101.327	-0.000209280412036605	-0.130815372950356	ATGQSCPEIVVQRR	[6] Carbamidomethyl C	A0A061G2K6	21 kDa seed protein OS=Theobroma cacao OX=3641 GN=TCM_012658 PE=3 SV=1
12	534.278.914.551.116	3	159.981.491.425.271	23102021_ITV_CT_02_001	-1	211.645	534.279.717.644.587	101.327	-0.000209280412036605	-0.130815372950356	ATGQSCPEIVVQRR	[6] Carbamidomethyl C	Q8S4Z5	Trypsin inhibitor (Fragment) OS=Theobroma cacao OX=3641 PE=3 SV=1
12	534.278.914.551.116	3	159.981.491.425.271	23102021_ITV_CT_02_002	-1	212.568	534.279.217.644.587	97.264	-0.000209280412036605	-0.130815372950356	ATGQSCPEIVVQRR	[6] Carbamidomethyl C	P32765	21 kDa seed protein OS=Theobroma cacao OX=3641 GN=ASP PE=2 SV=1
12	534.278.914.551.116	3	159.981.491.425.271	23102021_ITV_CT_02_002	-1	212.568	534.279.217.644.587	97.264	-0.000209280412036605	-0.130815372950356	ATGQSCPEIVVQRR	[6] Carbamidomethyl C	A0A061G2K6	21 kDa seed protein OS=Theobroma cacao OX=3641 GN=TCM_012658 PE=3 SV=1
12	534.278.914.551.116	3	159.981.491.425.271	23102021_ITV_CT_02_002	-1	212.568	534.279.217.644.587	97.264	-0.000209280412036605	-0.130815372950356	ATGQSCPEIVVQRR	[6] Carbamidomethyl C	Q8S4Z5	Trypsin inhibitor (Fragment) OS=Theobroma cacao OX=3641 PE=3 SV=1
12	534.278.914.551.116	3	159.981.491.425.271	23102021_ITV_CT_03_001	-1	22.077	534.278.984.311.253	100.766	-0.000209280412036605	-0.130815372950356	ATGQSCPEIVVQRR	[6] Carbamidomethyl C	P32765	21 kDa seed protein OS=Theobroma cacao OX=3641 GN=ASP PE=2 SV=1
12	534.278.914.551.116	3	159.981.491.425.271	23102021_ITV_CT_03_001	-1	22.077	534.278.984.311.253	100.766	-0.000209280412036605	-0.130815372950356	ATGQSCPEIVVQRR	[6] Carbamidomethyl C	A0A061G2K6	21 kDa seed protein OS=Theobroma cacao OX=3641 GN=TCM_012658 PE=3 SV=1
12	534.278.914.551.116	3	159.981.491.425.271	23102021_ITV_CT_03_001	-1	22.077	534.278.984.311.253	100.766	-0.000209280412036605	-0.130815372950356	ATGQSCPEIVVQRR	[6] Carbamidomethyl C	Q8S4Z5	Trypsin inhibitor (Fragment) OS=Theobroma cacao OX=3641 PE=3 SV=1
12	534.278.914.551.116	3	159.981.491.425.271	23102021_ITV_CT_03_001	-1	210.221	534.248.317.644.587	84.018	0.0902907195879834	56.441.413.890.704	CDVEPGRCNLQPR	[1] Carbamidomethyl C|[8] Carbamidomethyl C	A0A061F5B4	2S albumin storage protein_ putative OS=Theobroma cacao OX=3641 GN=TCM_031073 PE=3 SV=1
12	534.278.914.551.116	3	159.981.491.425.271	23102021_ITV_CT_03_002	-1	21.541	53.427.855.097.792	95.221	-0.000209280412036605	-0.130815372950356	ATGQSCPEIVVQRR	[6] Carbamidomethyl C	P32765	21 kDa seed protein OS=Theobroma cacao OX=3641 GN=ASP PE=2 SV=1
12	534.278.914.551.116	3	159.981.491.425.271	23102021_ITV_CT_03_002	-1	21.541	53.427.855.097.792	95.221	-0.000209280412036605	-0.130815372950356	ATGQSCPEIVVQRR	[6] Carbamidomethyl C	A0A061G2K6	21 kDa seed protein OS=Theobroma cacao OX=3641 GN=TCM_012658 PE=3 SV=1
12	534.278.914.551.116	3	159.981.491.425.271	23102021_ITV_CT_03_002	-1	21.541	53.427.855.097.792	95.221	-0.000209280412036605	-0.130815372950356	ATGQSCPEIVVQRR	[6] Carbamidomethyl C	Q8S4Z5	Trypsin inhibitor (Fragment) OS=Theobroma cacao OX=3641 PE=3 SV=1
12	534.278.914.551.116	3	159.981.491.425.271	23102021_ITV_CT_04_001	-1	216.524	534.279.117.644.587	96.009	-0.000209280412036605	-0.130815372950356	ATGQSCPEIVVQRR	[6] Carbamidomethyl C	P32765	21 kDa seed protein OS=Theobroma cacao OX=3641 GN=ASP PE=2 SV=1
12	534.278.914.551.116	3	159.981.491.425.271	23102021_ITV_CT_04_001	-1	216.524	534.279.117.644.587	96.009	-0.000209280412036605	-0.130815372950356	ATGQSCPEIVVQRR	[6] Carbamidomethyl C	A0A061G2K6	21 kDa seed protein OS=Theobroma cacao OX=3641 GN=TCM_012658 PE=3 SV=1
12	534.278.914.551.116	3	159.981.491.425.271	23102021_ITV_CT_04_001	-1	216.524	534.279.117.644.587	96.009	-0.000209280412036605	-0.130815372950356	ATGQSCPEIVVQRR	[6] Carbamidomethyl C	Q8S4Z5	Trypsin inhibitor (Fragment) OS=Theobroma cacao OX=3641 PE=3 SV=1
12	534.278.914.551.116	3	159.981.491.425.271	23102021_ITV_CT_04_002	-1	216.849	534.278.884.311.253	96.979	-0.000209280412036605	-0.130815372950356	ATGQSCPEIVVQRR	[6] Carbamidomethyl C	P32765	21 kDa seed protein OS=Theobroma cacao OX=3641 GN=ASP PE=2 SV=1
12	534.278.914.551.116	3	159.981.491.425.271	23102021_ITV_CT_04_002	-1	216.849	534.278.884.311.253	96.979	-0.000209280412036605	-0.130815372950356	ATGQSCPEIVVQRR	[6] Carbamidomethyl C	A0A061G2K6	21 kDa seed protein OS=Theobroma cacao OX=3641 GN=TCM_012658 PE=3 SV=1
12	534.278.914.551.116	3	159.981.491.425.271	23102021_ITV_CT_04_002	-1	216.849	534.278.884.311.253	96.979	-0.000209280412036605	-0.130815372950356	ATGQSCPEIVVQRR	[6] Carbamidomethyl C	Q8S4Z5	Trypsin inhibitor (Fragment) OS=Theobroma cacao OX=3641 PE=3 SV=1
12	534.278.914.551.116	3	159.981.491.425.271	23102021_ITV_CT_05_001	-1	21.793	534.278.817.644.587	94.194	-0.000209280412036605	-0.130815372950356	ATGQSCPEIVVQRR	[6] Carbamidomethyl C	P32765	21 kDa seed protein OS=Theobroma cacao OX=3641 GN=ASP PE=2 SV=1
12	534.278.914.551.116	3	159.981.491.425.271	23102021_ITV_CT_05_001	-1	21.793	534.278.817.644.587	94.194	-0.000209280412036605	-0.130815372950356	ATGQSCPEIVVQRR	[6] Carbamidomethyl C	A0A061G2K6	21 kDa seed protein OS=Theobroma cacao OX=3641 GN=TCM_012658 PE=3 SV=1
12	534.278.914.551.116	3	159.981.491.425.271	23102021_ITV_CT_05_001	-1	21.793	534.278.817.644.587	94.194	-0.000209280412036605	-0.130815372950356	ATGQSCPEIVVQRR	[6] Carbamidomethyl C	Q8S4Z5	Trypsin inhibitor (Fragment) OS=Theobroma cacao OX=3641 PE=3 SV=1
12	534.278.914.551.116	3	159.981.491.425.271	23102021_ITV_CT_05_002	-1	219.168	534.278.784.311.253	95.225	-0.000209280412036605	-0.130815372950356	ATGQSCPEIVVQRR	[6] Carbamidomethyl C	P32765	21 kDa seed protein OS=Theobroma cacao OX=3641 GN=ASP PE=2 SV=1
12	534.278.914.551.116	3	159.981.491.425.271	23102021_ITV_CT_05_002	-1	219.168	534.278.784.311.253	95.225	-0.000209280412036605	-0.130815372950356	ATGQSCPEIVVQRR	[6] Carbamidomethyl C	A0A061G2K6	21 kDa seed protein OS=Theobroma cacao OX=3641 GN=TCM_012658 PE=3 SV=1
12	534.278.914.551.116	3	159.981.491.425.271	23102021_ITV_CT_05_002	-1	219.168	534.278.784.311.253	95.225	-0.000209280412036605	-0.130815372950356	ATGQSCPEIVVQRR	[6] Carbamidomethyl C	Q8S4Z5	Trypsin inhibitor (Fragment) OS=Theobroma cacao OX=3641 PE=3 SV=1
13	102.446.844.536.931	3	30.703.835.067.073	23102021_ITV_CT_01_001	-1	420.832	102.446.765.097.792	93.811	0.000983174179964408	0.320212277274513	QAVQQQAEEGEFGREELQEMYETVDK		A0A061F5B4	2S albumin storage protein_ putative OS=Theobroma cacao OX=3641 GN=TCM_031073 PE=3 SV=1
13	102.446.844.536.931	3	30.703.835.067.073	23102021_ITV_CT_01_002	-1	418.891	102.446.801.764.459	93.684	0.000983174179964408	0.320212277274513	QAVQQQAEEGEFGREELQEMYETVDK		A0A061F5B4	2S albumin storage protein_ putative OS=Theobroma cacao OX=3641 GN=TCM_031073 PE=3 SV=1
13	102.446.844.536.931	3	30.703.835.067.073	23102021_ITV_CT_02_001	-1	420.169	102.446.838.431.125	98.659	0.000983174179964408	0.320212277274513	QAVQQQAEEGEFGREELQEMYETVDK		A0A061F5B4	2S albumin storage protein_ putative OS=Theobroma cacao OX=3641 GN=TCM_031073 PE=3 SV=1
13	102.446.844.536.931	3	30.703.835.067.073	23102021_ITV_CT_02_002	-1	421.406	102.446.758.431.125	91.513	0.000983174179964408	0.320212277274513	QAVQQQAEEGEFGREELQEMYETVDK		A0A061F5B4	2S albumin storage protein_ putative OS=Theobroma cacao OX=3641 GN=TCM_031073 PE=3 SV=1
13	102.446.844.536.931	3	30.703.835.067.073	23102021_ITV_CT_03_001	-1	422.139	102.446.738.431.125	97.247	0.000983174179964408	0.320212277274513	QAVQQQAEEGEFGREELQEMYETVDK		A0A061F5B4	2S albumin storage protein_ putative OS=Theobroma cacao OX=3641 GN=TCM_031073 PE=3 SV=1
13	102.446.844.536.931	3	30.703.835.067.073	23102021_ITV_CT_03_002	-1	419.329	102.446.798.431.125	96.489	0.000983174179964408	0.320212277274513	QAVQQQAEEGEFGREELQEMYETVDK		A0A061F5B4	2S albumin storage protein_ putative OS=Theobroma cacao OX=3641 GN=TCM_031073 PE=3 SV=1
13	102.446.844.536.931	3	30.703.835.067.073	23102021_ITV_CT_04_001	-1	413.594	102.446.808.431.125	97.194	0.000983174179964408	0.320212277274513	QAVQQQAEEGEFGREELQEMYETVDK		A0A061F5B4	2S albumin storage protein_ putative OS=Theobroma cacao OX=3641 GN=TCM_031073 PE=3 SV=1
13	102.446.844.536.931	3	30.703.835.067.073	23102021_ITV_CT_04_002	-1	414.687	102.446.831.764.459	94.761	0.000983174179964408	0.320212277274513	QAVQQQAEEGEFGREELQEMYETVDK		A0A061F5B4	2S albumin storage protein_ putative OS=Theobroma cacao OX=3641 GN=TCM_031073 PE=3 SV=1
13	102.446.844.536.931	3	30.703.835.067.073	23102021_ITV_CT_05_001	-1	419.464	102.446.755.097.792	98.028	0.000983174179964408	0.320212277274513	QAVQQQAEEGEFGREELQEMYETVDK		A0A061F5B4	2S albumin storage protein_ putative OS=Theobroma cacao OX=3641 GN=TCM_031073 PE=3 SV=1
13	102.446.844.536.931	3	30.703.835.067.073	23102021_ITV_CT_05_002	-1	418.603	102.446.758.431.125	98.466	0.000983174179964408	0.320212277274513	QAVQQQAEEGEFGREELQEMYETVDK		A0A061F5B4	2S albumin storage protein_ putative OS=Theobroma cacao OX=3641 GN=TCM_031073 PE=3 SV=1
15	485.882.552.469.434	3	145.462.582.800.766	23102021_ITV_CT_00_001	-1	208.906	485.882.684.311.253	90.731	0.0009044745427218	0.621792276544344	CWEQYKEQER	[1] Carbamidomethyl C	A0A061EM85	Vicilin-A_ putative OS=Theobroma cacao OX=3641 GN=TCM_020665 PE=3 SV=1
15	485.882.552.469.434	3	145.462.582.800.766	23102021_ITV_CT_00_001	-1	208.906	485.882.684.311.253	90.731	0.0009044745427218	0.621792276544344	CWEQYKEQER	[1] Carbamidomethyl C	Q43358	Vicilin OS=Theobroma cacao OX=3641 GN=CSV PE=2 SV=1
15	485.882.552.469.434	3	145.462.582.800.766	23102021_ITV_CT_01_001	-1	200.394	485.882.717.644.587	97.816	0.0009044745427218	0.621792276544344	CWEQYKEQER	[1] Carbamidomethyl C	A0A061EM85	Vicilin-A_ putative OS=Theobroma cacao OX=3641 GN=TCM_020665 PE=3 SV=1
15	485.882.552.469.434	3	145.462.582.800.766	23102021_ITV_CT_01_001	-1	200.394	485.882.717.644.587	97.816	0.0009044745427218	0.621792276544344	CWEQYKEQER	[1] Carbamidomethyl C	Q43358	Vicilin OS=Theobroma cacao OX=3641 GN=CSV PE=2 SV=1
15	485.882.552.469.434	3	145.462.582.800.766	23102021_ITV_CT_01_002	-1	200.206	48.588.225.097.792	100.333	0.0009044745427218	0.621792276544344	CWEQYKEQER	[1] Carbamidomethyl C	A0A061EM85	Vicilin-A_ putative OS=Theobroma cacao OX=3641 GN=TCM_020665 PE=3 SV=1
15	485.882.552.469.434	3	145.462.582.800.766	23102021_ITV_CT_01_002	-1	200.206	48.588.225.097.792	100.333	0.0009044745427218	0.621792276544344	CWEQYKEQER	[1] Carbamidomethyl C	Q43358	Vicilin OS=Theobroma cacao OX=3641 GN=CSV PE=2 SV=1
15	485.882.552.469.434	3	145.462.582.800.766	23102021_ITV_CT_02_001	-1	20.148	485.882.317.644.587	98.075	0.0009044745427218	0.621792276544344	CWEQYKEQER	[1] Carbamidomethyl C	A0A061EM85	Vicilin-A_ putative OS=Theobroma cacao OX=3641 GN=TCM_020665 PE=3 SV=1
15	485.882.552.469.434	3	145.462.582.800.766	23102021_ITV_CT_02_001	-1	20.148	485.882.317.644.587	98.075	0.0009044745427218	0.621792276544344	CWEQYKEQER	[1] Carbamidomethyl C	Q43358	Vicilin OS=Theobroma cacao OX=3641 GN=CSV PE=2 SV=1
15	485.882.552.469.434	3	145.462.582.800.766	23102021_ITV_CT_02_002	-1	202.065	485.882.184.311.253	97.351	0.0009044745427218	0.621792276544344	CWEQYKEQER	[1] Carbamidomethyl C	A0A061EM85	Vicilin-A_ putative OS=Theobroma cacao OX=3641 GN=TCM_020665 PE=3 SV=1
15	485.882.552.469.434	3	145.462.582.800.766	23102021_ITV_CT_02_002	-1	202.065	485.882.184.311.253	97.351	0.0009044745427218	0.621792276544344	CWEQYKEQER	[1] Carbamidomethyl C	Q43358	Vicilin OS=Theobroma cacao OX=3641 GN=CSV PE=2 SV=1
15	485.882.552.469.434	3	145.462.582.800.766	23102021_ITV_CT_03_002	-1	20.11	485.881.984.311.253	83.904	0.0009044745427218	0.621792276544344	CWEQYKEQER	[1] Carbamidomethyl C	A0A061EM85	Vicilin-A_ putative OS=Theobroma cacao OX=3641 GN=TCM_020665 PE=3 SV=1
15	485.882.552.469.434	3	145.462.582.800.766	23102021_ITV_CT_03_002	-1	20.11	485.881.984.311.253	83.904	0.0009044745427218	0.621792276544344	CWEQYKEQER	[1] Carbamidomethyl C	Q43358	Vicilin OS=Theobroma cacao OX=3641 GN=CSV PE=2 SV=1
15	485.882.552.469.434	3	145.462.582.800.766	23102021_ITV_CT_04_001	-1	198.933	48.588.295.097.792	92.777	0.0009044745427218	0.621792276544344	CWEQYKEQER	[1] Carbamidomethyl C	A0A061EM85	Vicilin-A_ putative OS=Theobroma cacao OX=3641 GN=TCM_020665 PE=3 SV=1
15	485.882.552.469.434	3	145.462.582.800.766	23102021_ITV_CT_04_001	-1	198.933	48.588.295.097.792	92.777	0.0009044745427218	0.621792276544344	CWEQYKEQER	[1] Carbamidomethyl C	Q43358	Vicilin OS=Theobroma cacao OX=3641 GN=CSV PE=2 SV=1
15	485.882.552.469.434	3	145.462.582.800.766	23102021_ITV_CT_04_002	-1	202.671	485.882.217.644.587	85.668	0.0009044745427218	0.621792276544344	CWEQYKEQER	[1] Carbamidomethyl C	Q43358	Vicilin OS=Theobroma cacao OX=3641 GN=CSV PE=2 SV=1
15	485.882.552.469.434	3	145.462.582.800.766	23102021_ITV_CT_04_002	-1	202.671	485.882.217.644.587	85.668	0.0009044745427218	0.621792276544344	CWEQYKEQER	[1] Carbamidomethyl C	A0A061EM85	Vicilin-A_ putative OS=Theobroma cacao OX=3641 GN=TCM_020665 PE=3 SV=1
15	485.882.552.469.434	3	145.462.582.800.766	23102021_ITV_CT_05_001	-1	201.234	485.882.217.644.587	93.922	0.0009044745427218	0.621792276544344	CWEQYKEQER	[1] Carbamidomethyl C	A0A061EM85	Vicilin-A_ putative OS=Theobroma cacao OX=3641 GN=TCM_020665 PE=3 SV=1
15	485.882.552.469.434	3	145.462.582.800.766	23102021_ITV_CT_05_001	-1	201.234	485.882.217.644.587	93.922	0.0009044745427218	0.621792276544344	CWEQYKEQER	[1] Carbamidomethyl C	Q43358	Vicilin OS=Theobroma cacao OX=3641 GN=CSV PE=2 SV=1
15	485.882.552.469.434	3	145.462.582.800.766	23102021_ITV_CT_05_002	-1	200.934	485.882.117.644.587	94.389	0.0009044745427218	0.621792276544344	CWEQYKEQER	[1] Carbamidomethyl C	A0A061EM85	Vicilin-A_ putative OS=Theobroma cacao OX=3641 GN=TCM_020665 PE=3 SV=1
15	485.882.552.469.434	3	145.462.582.800.766	23102021_ITV_CT_05_002	-1	200.934	485.882.117.644.587	94.389	0.0009044745427218	0.621792276544344	CWEQYKEQER	[1] Carbamidomethyl C	Q43358	Vicilin OS=Theobroma cacao OX=3641 GN=CSV PE=2 SV=1
20	574.293.873.296.863	3	171.985.979.048.995	23102021_ITV_CT_00_001	-1	305.647	57.429.395.097.792	93.583	0.00176695682807804	102.738.528.640.182	FAENSPPLKGINDYR		A0A061EM85	Vicilin-A_ putative OS=Theobroma cacao OX=3641 GN=TCM_020665 PE=3 SV=1
20	574.293.873.296.863	3	171.985.979.048.995	23102021_ITV_CT_00_001	-1	305.647	57.429.395.097.792	93.583	0.00176695682807804	102.738.528.640.182	FAENSPPLKGINDYR		Q43358	Vicilin OS=Theobroma cacao OX=3641 GN=CSV PE=2 SV=1
20	574.293.873.296.863	3	171.985.979.048.995	23102021_ITV_CT_00_002	-1	305.597	574.293.617.644.587	93.547	0.00176695682807804	102.738.528.640.182	FAENSPPLKGINDYR		A0A061EM85	Vicilin-A_ putative OS=Theobroma cacao OX=3641 GN=TCM_020665 PE=3 SV=1
20	574.293.873.296.863	3	171.985.979.048.995	23102021_ITV_CT_00_002	-1	305.597	574.293.617.644.587	93.547	0.00176695682807804	102.738.528.640.182	FAENSPPLKGINDYR		Q43358	Vicilin OS=Theobroma cacao OX=3641 GN=CSV PE=2 SV=1
20	574.293.873.296.863	3	171.985.979.048.995	23102021_ITV_CT_01_001	-1	299.315	574.294.317.644.587	97.377	0.00176695682807804	102.738.528.640.182	FAENSPPLKGINDYR		A0A061EM85	Vicilin-A_ putative OS=Theobroma cacao OX=3641 GN=TCM_020665 PE=3 SV=1
20	574.293.873.296.863	3	171.985.979.048.995	23102021_ITV_CT_01_001	-1	299.315	574.294.317.644.587	97.377	0.00176695682807804	102.738.528.640.182	FAENSPPLKGINDYR		Q43358	Vicilin OS=Theobroma cacao OX=3641 GN=CSV PE=2 SV=1
20	574.293.873.296.863	3	171.985.979.048.995	23102021_ITV_CT_01_002	-1	297.506	574.293.817.644.587	103.202	0.00176695682807804	102.738.528.640.182	FAENSPPLKGINDYR		A0A061EM85	Vicilin-A_ putative OS=Theobroma cacao OX=3641 GN=TCM_020665 PE=3 SV=1
20	574.293.873.296.863	3	171.985.979.048.995	23102021_ITV_CT_01_002	-1	297.506	574.293.817.644.587	103.202	0.00176695682807804	102.738.528.640.182	FAENSPPLKGINDYR		Q43358	Vicilin OS=Theobroma cacao OX=3641 GN=CSV PE=2 SV=1
20	574.293.873.296.863	3	171.985.979.048.995	23102021_ITV_CT_02_001	-1	303.671	574.293.584.311.253	98.029	0.00176695682807804	102.738.528.640.182	FAENSPPLKGINDYR		A0A061EM85	Vicilin-A_ putative OS=Theobroma cacao OX=3641 GN=TCM_020665 PE=3 SV=1
20	574.293.873.296.863	3	171.985.979.048.995	23102021_ITV_CT_02_001	-1	303.671	574.293.584.311.253	98.029	0.00176695682807804	102.738.528.640.182	FAENSPPLKGINDYR		Q43358	Vicilin OS=Theobroma cacao OX=3641 GN=CSV PE=2 SV=1
20	574.293.873.296.863	3	171.985.979.048.995	23102021_ITV_CT_02_002	-1	304.537	57.429.335.097.792	98.772	0.00176695682807804	102.738.528.640.182	FAENSPPLKGINDYR		A0A061EM85	Vicilin-A_ putative OS=Theobroma cacao OX=3641 GN=TCM_020665 PE=3 SV=1
20	574.293.873.296.863	3	171.985.979.048.995	23102021_ITV_CT_02_002	-1	304.537	57.429.335.097.792	98.772	0.00176695682807804	102.738.528.640.182	FAENSPPLKGINDYR		Q43358	Vicilin OS=Theobroma cacao OX=3641 GN=CSV PE=2 SV=1
20	574.293.873.296.863	3	171.985.979.048.995	23102021_ITV_CT_03_001	-1	306.593	57.429.315.097.792	87.104	0.00176695682807804	102.738.528.640.182	FAENSPPLKGINDYR		A0A061EM85	Vicilin-A_ putative OS=Theobroma cacao OX=3641 GN=TCM_020665 PE=3 SV=1
20	574.293.873.296.863	3	171.985.979.048.995	23102021_ITV_CT_03_001	-1	306.593	57.429.315.097.792	87.104	0.00176695682807804	102.738.528.640.182	FAENSPPLKGINDYR		Q43358	Vicilin OS=Theobroma cacao OX=3641 GN=CSV PE=2 SV=1
20	574.293.873.296.863	3	171.985.979.048.995	23102021_ITV_CT_03_002	-1	303.768	574.293.417.644.587	90.542	0.00176695682807804	102.738.528.640.182	FAENSPPLKGINDYR		A0A061EM85	Vicilin-A_ putative OS=Theobroma cacao OX=3641 GN=TCM_020665 PE=3 SV=1
20	574.293.873.296.863	3	171.985.979.048.995	23102021_ITV_CT_03_002	-1	303.768	574.293.417.644.587	90.542	0.00176695682807804	102.738.528.640.182	FAENSPPLKGINDYR		Q43358	Vicilin OS=Theobroma cacao OX=3641 GN=CSV PE=2 SV=1
20	574.293.873.296.863	3	171.985.979.048.995	23102021_ITV_CT_04_001	-1	302.116	574.293.484.311.253	85.517	0.00176695682807804	102.738.528.640.182	FAENSPPLKGINDYR		A0A061EM85	Vicilin-A_ putative OS=Theobroma cacao OX=3641 GN=TCM_020665 PE=3 SV=1
20	574.293.873.296.863	3	171.985.979.048.995	23102021_ITV_CT_04_001	-1	302.116	574.293.484.311.253	85.517	0.00176695682807804	102.738.528.640.182	FAENSPPLKGINDYR		Q43358	Vicilin OS=Theobroma cacao OX=3641 GN=CSV PE=2 SV=1
20	574.293.873.296.863	3	171.985.979.048.995	23102021_ITV_CT_04_002	-1	302.343	574.293.417.644.587	84.594	0.00176695682807804	102.738.528.640.182	FAENSPPLKGINDYR		Q43358	Vicilin OS=Theobroma cacao OX=3641 GN=CSV PE=2 SV=1
20	574.293.873.296.863	3	171.985.979.048.995	23102021_ITV_CT_04_002	-1	302.343	574.293.417.644.587	84.594	0.00176695682807804	102.738.528.640.182	FAENSPPLKGINDYR		A0A061EM85	Vicilin-A_ putative OS=Theobroma cacao OX=3641 GN=TCM_020665 PE=3 SV=1
20	574.293.873.296.863	3	171.985.979.048.995	23102021_ITV_CT_05_001	-1	305.034	574.293.484.311.253	82.419	0.00176695682807804	102.738.528.640.182	FAENSPPLKGINDYR		A0A061EM85	Vicilin-A_ putative OS=Theobroma cacao OX=3641 GN=TCM_020665 PE=3 SV=1
20	574.293.873.296.863	3	171.985.979.048.995	23102021_ITV_CT_05_001	-1	305.034	574.293.484.311.253	82.419	0.00176695682807804	102.738.528.640.182	FAENSPPLKGINDYR		Q43358	Vicilin OS=Theobroma cacao OX=3641 GN=CSV PE=2 SV=1
20	574.293.873.296.863	3	171.985.979.048.995	23102021_ITV_CT_05_002	-1	305.811	57.429.315.097.792	81.857	0.00176695682807804	102.738.528.640.182	FAENSPPLKGINDYR		A0A061EM85	Vicilin-A_ putative OS=Theobroma cacao OX=3641 GN=TCM_020665 PE=3 SV=1
20	574.293.873.296.863	3	171.985.979.048.995	23102021_ITV_CT_05_002	-1	305.811	57.429.315.097.792	81.857	0.00176695682807804	102.738.528.640.182	FAENSPPLKGINDYR		Q43358	Vicilin OS=Theobroma cacao OX=3641 GN=CSV PE=2 SV=1
21	805.887.888.859.869	2	160.976.122.478.598	23102021_ITV_CT_00_001	-1	512.283	80.588.838.823.344	103.025	0.00130125285750182	0.808352126598988	LALSDNEWAWMFK		P32765	21 kDa seed protein OS=Theobroma cacao OX=3641 GN=ASP PE=2 SV=1
21	805.887.888.859.869	2	160.976.122.478.598	23102021_ITV_CT_00_001	-1	512.283	80.588.838.823.344	103.025	0.00130125285750182	0.808352126598988	LALSDNEWAWMFK		A0A061G2K6	21 kDa seed protein OS=Theobroma cacao OX=3641 GN=TCM_012658 PE=3 SV=1
21	805.887.888.859.869	2	160.976.122.478.598	23102021_ITV_CT_00_002	-1	515.432	80.588.808.823.344	102.573	0.00130125285750182	0.808352126598988	LALSDNEWAWMFK		P32765	21 kDa seed protein OS=Theobroma cacao OX=3641 GN=ASP PE=2 SV=1
21	805.887.888.859.869	2	160.976.122.478.598	23102021_ITV_CT_00_002	-1	515.432	80.588.808.823.344	102.573	0.00130125285750182	0.808352126598988	LALSDNEWAWMFK		A0A061G2K6	21 kDa seed protein OS=Theobroma cacao OX=3641 GN=TCM_012658 PE=3 SV=1
21	805.887.888.859.869	2	160.976.122.478.598	23102021_ITV_CT_02_001	-1	513.529	80.588.788.823.344	103.812	0.00130125285750182	0.808352126598988	LALSDNEWAWMFK		P32765	21 kDa seed protein OS=Theobroma cacao OX=3641 GN=ASP PE=2 SV=1
21	805.887.888.859.869	2	160.976.122.478.598	23102021_ITV_CT_02_001	-1	513.529	80.588.788.823.344	103.812	0.00130125285750182	0.808352126598988	LALSDNEWAWMFK		A0A061G2K6	21 kDa seed protein OS=Theobroma cacao OX=3641 GN=TCM_012658 PE=3 SV=1
21	805.887.888.859.869	2	160.976.122.478.598	23102021_ITV_CT_02_002	-1	510.878	80.588.743.823.344	103.284	0.00130125285750182	0.808352126598988	LALSDNEWAWMFK		P32765	21 kDa seed protein OS=Theobroma cacao OX=3641 GN=ASP PE=2 SV=1
21	805.887.888.859.869	2	160.976.122.478.598	23102021_ITV_CT_02_002	-1	510.878	80.588.743.823.344	103.284	0.00130125285750182	0.808352126598988	LALSDNEWAWMFK		A0A061G2K6	21 kDa seed protein OS=Theobroma cacao OX=3641 GN=TCM_012658 PE=3 SV=1
21	805.887.888.859.869	2	160.976.122.478.598	23102021_ITV_CT_03_001	-1	519.035	80.588.738.823.344	99.981	0.00130125285750182	0.808352126598988	LALSDNEWAWMFK		P32765	21 kDa seed protein OS=Theobroma cacao OX=3641 GN=ASP PE=2 SV=1
21	805.887.888.859.869	2	160.976.122.478.598	23102021_ITV_CT_03_001	-1	519.035	80.588.738.823.344	99.981	0.00130125285750182	0.808352126598988	LALSDNEWAWMFK		A0A061G2K6	21 kDa seed protein OS=Theobroma cacao OX=3641 GN=TCM_012658 PE=3 SV=1
21	805.887.888.859.869	2	160.976.122.478.598	23102021_ITV_CT_03_002	-1	518.329	80.588.753.823.344	97.523	0.00130125285750182	0.808352126598988	LALSDNEWAWMFK		P32765	21 kDa seed protein OS=Theobroma cacao OX=3641 GN=ASP PE=2 SV=1
21	805.887.888.859.869	2	160.976.122.478.598	23102021_ITV_CT_03_002	-1	518.329	80.588.753.823.344	97.523	0.00130125285750182	0.808352126598988	LALSDNEWAWMFK		A0A061G2K6	21 kDa seed protein OS=Theobroma cacao OX=3641 GN=TCM_012658 PE=3 SV=1
21	805.887.888.859.869	2	160.976.122.478.598	23102021_ITV_CT_04_001	-1	513.937	80.588.783.823.344	102.987	0.00130125285750182	0.808352126598988	LALSDNEWAWMFK		P32765	21 kDa seed protein OS=Theobroma cacao OX=3641 GN=ASP PE=2 SV=1
21	805.887.888.859.869	2	160.976.122.478.598	23102021_ITV_CT_04_001	-1	513.937	80.588.783.823.344	102.987	0.00130125285750182	0.808352126598988	LALSDNEWAWMFK		A0A061G2K6	21 kDa seed protein OS=Theobroma cacao OX=3641 GN=TCM_012658 PE=3 SV=1
21	805.887.888.859.869	2	160.976.122.478.598	23102021_ITV_CT_04_002	-1	512.935	80.588.753.823.344	97.375	0.00130125285750182	0.808352126598988	LALSDNEWAWMFK		P32765	21 kDa seed protein OS=Theobroma cacao OX=3641 GN=ASP PE=2 SV=1
21	805.887.888.859.869	2	160.976.122.478.598	23102021_ITV_CT_04_002	-1	512.935	80.588.753.823.344	97.375	0.00130125285750182	0.808352126598988	LALSDNEWAWMFK		A0A061G2K6	21 kDa seed protein OS=Theobroma cacao OX=3641 GN=TCM_012658 PE=3 SV=1
21	805.887.888.859.869	2	160.976.122.478.598	23102021_ITV_CT_05_001	-1	521.885	80.588.783.823.344	95.642	0.00130125285750182	0.808352126598988	LALSDNEWAWMFK		P32765	21 kDa seed protein OS=Theobroma cacao OX=3641 GN=ASP PE=2 SV=1
21	805.887.888.859.869	2	160.976.122.478.598	23102021_ITV_CT_05_001	-1	521.885	80.588.783.823.344	95.642	0.00130125285750182	0.808352126598988	LALSDNEWAWMFK		A0A061G2K6	21 kDa seed protein OS=Theobroma cacao OX=3641 GN=TCM_012658 PE=3 SV=1
21	805.887.888.859.869	2	160.976.122.478.598	23102021_ITV_CT_05_002	-1	520.753	80.588.713.823.344	91.477	0.00130125285750182	0.808352126598988	LALSDNEWAWMFK		P32765	21 kDa seed protein OS=Theobroma cacao OX=3641 GN=ASP PE=2 SV=1
21	805.887.888.859.869	2	160.976.122.478.598	23102021_ITV_CT_05_002	-1	520.753	80.588.713.823.344	91.477	0.00130125285750182	0.808352126598988	LALSDNEWAWMFK		A0A061G2K6	21 kDa seed protein OS=Theobroma cacao OX=3641 GN=TCM_012658 PE=3 SV=1
23	579.801.568.065.778	2	11.575.885.831.978	23102021_ITV_CT_00_001	-1	284.854	57.980.423.823.344	94.167	-0.00424033532385693	-366.306.289.884.805	LEEILEEQR		A0A061EM85	Vicilin-A_ putative OS=Theobroma cacao OX=3641 GN=TCM_020665 PE=3 SV=1
23	579.801.568.065.778	2	11.575.885.831.978	23102021_ITV_CT_00_001	-1	284.854	57.980.423.823.344	94.167	-0.00424033532385693	-366.306.289.884.805	LEEILEEQR		Q43358	Vicilin OS=Theobroma cacao OX=3641 GN=CSV PE=2 SV=1
23	579.801.568.065.778	2	11.575.885.831.978	23102021_ITV_CT_00_002	-1	283.897	57.980.458.823.344	9.216	-0.00424033532385693	-366.306.289.884.805	LEEILEEQR		A0A061EM85	Vicilin-A_ putative OS=Theobroma cacao OX=3641 GN=TCM_020665 PE=3 SV=1
23	579.801.568.065.778	2	11.575.885.831.978	23102021_ITV_CT_00_002	-1	283.897	57.980.458.823.344	9.216	-0.00424033532385693	-366.306.289.884.805	LEEILEEQR		Q43358	Vicilin OS=Theobroma cacao OX=3641 GN=CSV PE=2 SV=1
23	579.801.568.065.778	2	11.575.885.831.978	23102021_ITV_CT_01_001	-1	280.138	57.980.448.823.344	95.165	-0.00424033532385693	-366.306.289.884.805	LEEILEEQR		A0A061EM85	Vicilin-A_ putative OS=Theobroma cacao OX=3641 GN=TCM_020665 PE=3 SV=1
23	579.801.568.065.778	2	11.575.885.831.978	23102021_ITV_CT_01_001	-1	280.138	57.980.448.823.344	95.165	-0.00424033532385693	-366.306.289.884.805	LEEILEEQR		Q43358	Vicilin OS=Theobroma cacao OX=3641 GN=CSV PE=2 SV=1
23	579.801.568.065.778	2	11.575.885.831.978	23102021_ITV_CT_01_002	-1	278.504	57.980.428.823.344	100.513	-0.00424033532385693	-366.306.289.884.805	LEEILEEQR		A0A061EM85	Vicilin-A_ putative OS=Theobroma cacao OX=3641 GN=TCM_020665 PE=3 SV=1
23	579.801.568.065.778	2	11.575.885.831.978	23102021_ITV_CT_01_002	-1	278.504	57.980.428.823.344	100.513	-0.00424033532385693	-366.306.289.884.805	LEEILEEQR		Q43358	Vicilin OS=Theobroma cacao OX=3641 GN=CSV PE=2 SV=1
23	579.801.568.065.778	2	11.575.885.831.978	23102021_ITV_CT_02_001	-1	28.321	57.980.428.823.344	98.824	-0.00424033532385693	-366.306.289.884.805	LEEILEEQR		A0A061EM85	Vicilin-A_ putative OS=Theobroma cacao OX=3641 GN=TCM_020665 PE=3 SV=1
23	579.801.568.065.778	2	11.575.885.831.978	23102021_ITV_CT_02_001	-1	28.321	57.980.428.823.344	98.824	-0.00424033532385693	-366.306.289.884.805	LEEILEEQR		Q43358	Vicilin OS=Theobroma cacao OX=3641 GN=CSV PE=2 SV=1
23	579.801.568.065.778	2	11.575.885.831.978	23102021_ITV_CT_02_002	-1	284.851	57.980.403.823.344	98.987	-0.00424033532385693	-366.306.289.884.805	LEEILEEQR		A0A061EM85	Vicilin-A_ putative OS=Theobroma cacao OX=3641 GN=TCM_020665 PE=3 SV=1
23	579.801.568.065.778	2	11.575.885.831.978	23102021_ITV_CT_02_002	-1	284.851	57.980.403.823.344	98.987	-0.00424033532385693	-366.306.289.884.805	LEEILEEQR		Q43358	Vicilin OS=Theobroma cacao OX=3641 GN=CSV PE=2 SV=1
23	579.801.568.065.778	2	11.575.885.831.978	23102021_ITV_CT_04_001	-1	274.183	57.981.433.823.344	56.163	-0.0307403353237987	-265.547.876.567.726	IESGLAHYLR		A0A2T7TR66	Uncharacterized protein OS=Microvirga sp. KLBC 81 OX=1862707 GN=DC522_31860 PE=4 SV=1
23	579.801.568.065.778	2	11.575.885.831.978	23102021_ITV_CT_04_002	-1	280.168	57.980.398.823.344	8.255	-0.00424033532385693	-366.306.289.884.805	LEEILEEQR		Q43358	Vicilin OS=Theobroma cacao OX=3641 GN=CSV PE=2 SV=1
23	579.801.568.065.778	2	11.575.885.831.978	23102021_ITV_CT_04_002	-1	280.168	57.980.398.823.344	8.255	-0.00424033532385693	-366.306.289.884.805	LEEILEEQR		A0A061EM85	Vicilin-A_ putative OS=Theobroma cacao OX=3641 GN=TCM_020665 PE=3 SV=1
23	579.801.568.065.778	2	11.575.885.831.978	23102021_ITV_CT_05_001	-1	28.366	57.980.368.823.344	85.824	-0.00424033532385693	-366.306.289.884.805	LEEILEEQR		A0A061EM85	Vicilin-A_ putative OS=Theobroma cacao OX=3641 GN=TCM_020665 PE=3 SV=1
23	579.801.568.065.778	2	11.575.885.831.978	23102021_ITV_CT_05_001	-1	28.366	57.980.368.823.344	85.824	-0.00424033532385693	-366.306.289.884.805	LEEILEEQR		Q43358	Vicilin OS=Theobroma cacao OX=3641 GN=CSV PE=2 SV=1
23	579.801.568.065.778	2	11.575.885.831.978	23102021_ITV_CT_05_002	-1	284.729	57.980.368.823.344	8.472	-0.00424033532385693	-366.306.289.884.805	LEEILEEQR		A0A061EM85	Vicilin-A_ putative OS=Theobroma cacao OX=3641 GN=TCM_020665 PE=3 SV=1
23	579.801.568.065.778	2	11.575.885.831.978	23102021_ITV_CT_05_002	-1	284.729	57.980.368.823.344	8.472	-0.00424033532385693	-366.306.289.884.805	LEEILEEQR		Q43358	Vicilin OS=Theobroma cacao OX=3641 GN=CSV PE=2 SV=1
24	540.746.395.451.999	4	215.895.647.594.048	23102021_ITV_CT_02_002	-1	25.295	54.074.545.735.016	60.949	-0.00384759264352397	-178.215.069.614.036	RGASYYNCQPGAQANPYSR	[8] Carbamidomethyl C	A0A061EQ76	Rapid alkalinization factor 1_ putative OS=Theobroma cacao OX=3641 GN=TCM_021204 PE=3 SV=1
24	540.746.395.451.999	4	215.895.647.594.048	23102021_ITV_CT_02_002	-1	25.295	54.074.545.735.016	60.949	-0.00384759264352397	-178.215.069.614.036	RGASYYNCQPGAQANPYSR	[8] Carbamidomethyl C	A0A061F478	Rapid alkalinization factor 1_ putative OS=Theobroma cacao OX=3641 GN=TCM_026650 PE=3 SV=1
25	118.087.950.886.592	3	353.961.669.719.711	23102021_ITV_CT_03_001	-1	56.043	118.088.095.097.792	58.336	0.0267736639930263	756.405.814.555.533	IQSSNLNHEPPYNLEGVFAIDDDEHGDEMVR		Q6CJY0	Inner kinetochore subunit OKP1 OS=Kluyveromyces lactis (strain ATCC 8585 / CBS 2359 / DSM 70799 / NBRC 1267 / NRRL Y-1140 / WM37) OX=284590 GN=OKP1 PE=1 SV=1
25	118.087.950.886.592	3	353.961.669.719.711	23102021_ITV_CT_04_002	-1	556.344	118.087.958.431.125	67.359	-0.00262633600686968	-0.74198261643802	SIHDMKEQPVYMGDMPLMTDNGTFIINGTER		Q5FTX7	DNA-directed RNA polymerase subunit beta OS=Gluconobacter oxydans (strain 621H) OX=290633 GN=rpoB PE=3 SV=2
26	857.400.102.109.094	6	513.835.695.385.328	23102021_ITV_CT_03_001	-1	495.054	857.399.747.055.733	64.017	0.00413032016240322	0.803821828560855	FATQFSQHLVQSESPSSSSLYDSESEDLVASLFDDALESVSSAEVEGK		A0A061G4T7	Uncharacterized protein OS=Theobroma cacao OX=3641 GN=TCM_016033 PE=4 SV=1
26	857.400.102.109.094	6	513.835.695.385.328	23102021_ITV_CT_05_002	-1	502.601	8.573.998.137.224	66.937	0.0156303201620176	304.189.993.966.189	MANETNNFAEIISHCKEYGYIFQSSELYDGLAAVYDYGQMGAQLK	[15] Carbamidomethyl C	A0A849UXA5	Glycine--tRNA ligase OS=Ferruginibacter sp. OX=1940288 GN=HOO89_07395 PE=3 SV=1
27	723.679.983.080.243	3	216.801.811.984.009	23102021_ITV_CT_00_001	-1	361.504	723.680.017.644.587	94.694	0.000696306970439764	0.321172220703385	LDNYDNSAGKWWVTTDGVK		P32765	21 kDa seed protein OS=Theobroma cacao OX=3641 GN=ASP PE=2 SV=1
27	723.679.983.080.243	3	216.801.811.984.009	23102021_ITV_CT_00_001	-1	361.504	723.680.017.644.587	94.694	0.000696306970439764	0.321172220703385	LDNYDNSAGKWWVTTDGVK		A0A061G2K6	21 kDa seed protein OS=Theobroma cacao OX=3641 GN=TCM_012658 PE=3 SV=1
27	723.679.983.080.243	3	216.801.811.984.009	23102021_ITV_CT_00_001	-1	361.504	723.680.017.644.587	94.694	0.000696306970439764	0.321172220703385	LDNYDNSAGKWWVTTDGVK		Q8S4Z5	Trypsin inhibitor (Fragment) OS=Theobroma cacao OX=3641 PE=3 SV=1
27	723.679.983.080.243	3	216.801.811.984.009	23102021_ITV_CT_00_002	-1	358.439	723.679.584.311.253	9.363	0.000696306970439764	0.321172220703385	LDNYDNSAGKWWVTTDGVK		P32765	21 kDa seed protein OS=Theobroma cacao OX=3641 GN=ASP PE=2 SV=1
27	723.679.983.080.243	3	216.801.811.984.009	23102021_ITV_CT_00_002	-1	358.439	723.679.584.311.253	9.363	0.000696306970439764	0.321172220703385	LDNYDNSAGKWWVTTDGVK		A0A061G2K6	21 kDa seed protein OS=Theobroma cacao OX=3641 GN=TCM_012658 PE=3 SV=1
27	723.679.983.080.243	3	216.801.811.984.009	23102021_ITV_CT_00_002	-1	358.439	723.679.584.311.253	9.363	0.000696306970439764	0.321172220703385	LDNYDNSAGKWWVTTDGVK		Q8S4Z5	Trypsin inhibitor (Fragment) OS=Theobroma cacao OX=3641 PE=3 SV=1
27	723.679.983.080.243	3	216.801.811.984.009	23102021_ITV_CT_01_001	-1	360.317	723.679.717.644.587	99.328	0.000696306970439764	0.321172220703385	LDNYDNSAGKWWVTTDGVK		P32765	21 kDa seed protein OS=Theobroma cacao OX=3641 GN=ASP PE=2 SV=1
27	723.679.983.080.243	3	216.801.811.984.009	23102021_ITV_CT_01_001	-1	360.317	723.679.717.644.587	99.328	0.000696306970439764	0.321172220703385	LDNYDNSAGKWWVTTDGVK		A0A061G2K6	21 kDa seed protein OS=Theobroma cacao OX=3641 GN=TCM_012658 PE=3 SV=1
27	723.679.983.080.243	3	216.801.811.984.009	23102021_ITV_CT_01_001	-1	360.317	723.679.717.644.587	99.328	0.000696306970439764	0.321172220703385	LDNYDNSAGKWWVTTDGVK		Q8S4Z5	Trypsin inhibitor (Fragment) OS=Theobroma cacao OX=3641 PE=3 SV=1
27	723.679.983.080.243	3	216.801.811.984.009	23102021_ITV_CT_01_002	-1	359.249	723.679.217.644.587	94.088	0.000696306970439764	0.321172220703385	LDNYDNSAGKWWVTTDGVK		P32765	21 kDa seed protein OS=Theobroma cacao OX=3641 GN=ASP PE=2 SV=1
27	723.679.983.080.243	3	216.801.811.984.009	23102021_ITV_CT_01_002	-1	359.249	723.679.217.644.587	94.088	0.000696306970439764	0.321172220703385	LDNYDNSAGKWWVTTDGVK		A0A061G2K6	21 kDa seed protein OS=Theobroma cacao OX=3641 GN=TCM_012658 PE=3 SV=1
27	723.679.983.080.243	3	216.801.811.984.009	23102021_ITV_CT_01_002	-1	359.249	723.679.217.644.587	94.088	0.000696306970439764	0.321172220703385	LDNYDNSAGKWWVTTDGVK		Q8S4Z5	Trypsin inhibitor (Fragment) OS=Theobroma cacao OX=3641 PE=3 SV=1
27	723.679.983.080.243	3	216.801.811.984.009	23102021_ITV_CT_02_001	-1	357.853	72.367.995.097.792	96.171	0.000696306970439764	0.321172220703385	LDNYDNSAGKWWVTTDGVK		P32765	21 kDa seed protein OS=Theobroma cacao OX=3641 GN=ASP PE=2 SV=1
27	723.679.983.080.243	3	216.801.811.984.009	23102021_ITV_CT_02_001	-1	357.853	72.367.995.097.792	96.171	0.000696306970439764	0.321172220703385	LDNYDNSAGKWWVTTDGVK		A0A061G2K6	21 kDa seed protein OS=Theobroma cacao OX=3641 GN=TCM_012658 PE=3 SV=1
27	723.679.983.080.243	3	216.801.811.984.009	23102021_ITV_CT_02_001	-1	357.853	72.367.995.097.792	96.171	0.000696306970439764	0.321172220703385	LDNYDNSAGKWWVTTDGVK		Q8S4Z5	Trypsin inhibitor (Fragment) OS=Theobroma cacao OX=3641 PE=3 SV=1
27	723.679.983.080.243	3	216.801.811.984.009	23102021_ITV_CT_02_002	-1	360.982	72.367.945.097.792	94.113	0.000696306970439764	0.321172220703385	LDNYDNSAGKWWVTTDGVK		P32765	21 kDa seed protein OS=Theobroma cacao OX=3641 GN=ASP PE=2 SV=1
27	723.679.983.080.243	3	216.801.811.984.009	23102021_ITV_CT_02_002	-1	360.982	72.367.945.097.792	94.113	0.000696306970439764	0.321172220703385	LDNYDNSAGKWWVTTDGVK		A0A061G2K6	21 kDa seed protein OS=Theobroma cacao OX=3641 GN=TCM_012658 PE=3 SV=1
27	723.679.983.080.243	3	216.801.811.984.009	23102021_ITV_CT_02_002	-1	360.982	72.367.945.097.792	94.113	0.000696306970439764	0.321172220703385	LDNYDNSAGKWWVTTDGVK		Q8S4Z5	Trypsin inhibitor (Fragment) OS=Theobroma cacao OX=3641 PE=3 SV=1
27	723.679.983.080.243	3	216.801.811.984.009	23102021_ITV_CT_03_001	-1	368.901	72.367.995.097.792	9.844	0.000696306970439764	0.321172220703385	LDNYDNSAGKWWVTTDGVK		P32765	21 kDa seed protein OS=Theobroma cacao OX=3641 GN=ASP PE=2 SV=1
27	723.679.983.080.243	3	216.801.811.984.009	23102021_ITV_CT_03_001	-1	368.901	72.367.995.097.792	9.844	0.000696306970439764	0.321172220703385	LDNYDNSAGKWWVTTDGVK		A0A061G2K6	21 kDa seed protein OS=Theobroma cacao OX=3641 GN=TCM_012658 PE=3 SV=1
27	723.679.983.080.243	3	216.801.811.984.009	23102021_ITV_CT_03_001	-1	368.901	72.367.995.097.792	9.844	0.000696306970439764	0.321172220703385	LDNYDNSAGKWWVTTDGVK		Q8S4Z5	Trypsin inhibitor (Fragment) OS=Theobroma cacao OX=3641 PE=3 SV=1
27	723.679.983.080.243	3	216.801.811.984.009	23102021_ITV_CT_03_002	-1	36.697	723.679.317.644.587	91.324	0.000696306970439764	0.321172220703385	LDNYDNSAGKWWVTTDGVK		P32765	21 kDa seed protein OS=Theobroma cacao OX=3641 GN=ASP PE=2 SV=1
27	723.679.983.080.243	3	216.801.811.984.009	23102021_ITV_CT_03_002	-1	36.697	723.679.317.644.587	91.324	0.000696306970439764	0.321172220703385	LDNYDNSAGKWWVTTDGVK		A0A061G2K6	21 kDa seed protein OS=Theobroma cacao OX=3641 GN=TCM_012658 PE=3 SV=1
27	723.679.983.080.243	3	216.801.811.984.009	23102021_ITV_CT_03_002	-1	36.697	723.679.317.644.587	91.324	0.000696306970439764	0.321172220703385	LDNYDNSAGKWWVTTDGVK		Q8S4Z5	Trypsin inhibitor (Fragment) OS=Theobroma cacao OX=3641 PE=3 SV=1
27	723.679.983.080.243	3	216.801.811.984.009	23102021_ITV_CT_04_001	-1	364.281	723.679.684.311.253	96.157	0.000696306970439764	0.321172220703385	LDNYDNSAGKWWVTTDGVK		P32765	21 kDa seed protein OS=Theobroma cacao OX=3641 GN=ASP PE=2 SV=1
27	723.679.983.080.243	3	216.801.811.984.009	23102021_ITV_CT_04_001	-1	364.281	723.679.684.311.253	96.157	0.000696306970439764	0.321172220703385	LDNYDNSAGKWWVTTDGVK		A0A061G2K6	21 kDa seed protein OS=Theobroma cacao OX=3641 GN=TCM_012658 PE=3 SV=1
27	723.679.983.080.243	3	216.801.811.984.009	23102021_ITV_CT_04_001	-1	364.281	723.679.684.311.253	96.157	0.000696306970439764	0.321172220703385	LDNYDNSAGKWWVTTDGVK		Q8S4Z5	Trypsin inhibitor (Fragment) OS=Theobroma cacao OX=3641 PE=3 SV=1
27	723.679.983.080.243	3	216.801.811.984.009	23102021_ITV_CT_04_002	-1	36.544	723.679.384.311.253	88.842	0.000696306970439764	0.321172220703385	LDNYDNSAGKWWVTTDGVK		P32765	21 kDa seed protein OS=Theobroma cacao OX=3641 GN=ASP PE=2 SV=1
27	723.679.983.080.243	3	216.801.811.984.009	23102021_ITV_CT_04_002	-1	36.544	723.679.384.311.253	88.842	0.000696306970439764	0.321172220703385	LDNYDNSAGKWWVTTDGVK		A0A061G2K6	21 kDa seed protein OS=Theobroma cacao OX=3641 GN=TCM_012658 PE=3 SV=1
27	723.679.983.080.243	3	216.801.811.984.009	23102021_ITV_CT_04_002	-1	36.544	723.679.384.311.253	88.842	0.000696306970439764	0.321172220703385	LDNYDNSAGKWWVTTDGVK		Q8S4Z5	Trypsin inhibitor (Fragment) OS=Theobroma cacao OX=3641 PE=3 SV=1
27	723.679.983.080.243	3	216.801.811.984.009	23102021_ITV_CT_05_001	-1	369.147	72.368.025.097.792	91.344	0.000696306970439764	0.321172220703385	LDNYDNSAGKWWVTTDGVK		P32765	21 kDa seed protein OS=Theobroma cacao OX=3641 GN=ASP PE=2 SV=1
27	723.679.983.080.243	3	216.801.811.984.009	23102021_ITV_CT_05_001	-1	369.147	72.368.025.097.792	91.344	0.000696306970439764	0.321172220703385	LDNYDNSAGKWWVTTDGVK		A0A061G2K6	21 kDa seed protein OS=Theobroma cacao OX=3641 GN=TCM_012658 PE=3 SV=1
27	723.679.983.080.243	3	216.801.811.984.009	23102021_ITV_CT_05_001	-1	369.147	72.368.025.097.792	91.344	0.000696306970439764	0.321172220703385	LDNYDNSAGKWWVTTDGVK		Q8S4Z5	Trypsin inhibitor (Fragment) OS=Theobroma cacao OX=3641 PE=3 SV=1
27	723.679.983.080.243	3	216.801.811.984.009	23102021_ITV_CT_05_002	-1	369.529	723.680.084.311.253	84.322	0.000696306970439764	0.321172220703385	LDNYDNSAGKWWVTTDGVK		P32765	21 kDa seed protein OS=Theobroma cacao OX=3641 GN=ASP PE=2 SV=1
27	723.679.983.080.243	3	216.801.811.984.009	23102021_ITV_CT_05_002	-1	369.529	723.680.084.311.253	84.322	0.000696306970439764	0.321172220703385	LDNYDNSAGKWWVTTDGVK		A0A061G2K6	21 kDa seed protein OS=Theobroma cacao OX=3641 GN=TCM_012658 PE=3 SV=1
27	723.679.983.080.243	3	216.801.811.984.009	23102021_ITV_CT_05_002	-1	369.529	723.680.084.311.253	84.322	0.000696306970439764	0.321172220703385	LDNYDNSAGKWWVTTDGVK		Q8S4Z5	Trypsin inhibitor (Fragment) OS=Theobroma cacao OX=3641 PE=3 SV=1
28	580.292.552.878.579	3	17.378.558.292.351	23102021_ITV_CT_00_001	-1	45.81	580.293.184.311.253	99.373	0.00100570197764682	0.578703102254649	LALSDNEWAWMFKK		P32765	21 kDa seed protein OS=Theobroma cacao OX=3641 GN=ASP PE=2 SV=1
28	580.292.552.878.579	3	17.378.558.292.351	23102021_ITV_CT_00_001	-1	45.81	580.293.184.311.253	99.373	0.00100570197764682	0.578703102254649	LALSDNEWAWMFKK		A0A061G2K6	21 kDa seed protein OS=Theobroma cacao OX=3641 GN=TCM_012658 PE=3 SV=1
28	580.292.552.878.579	3	17.378.558.292.351	23102021_ITV_CT_00_002	-1	456.711	58.029.215.097.792	101.414	0.00100570197764682	0.578703102254649	LALSDNEWAWMFKK		P32765	21 kDa seed protein OS=Theobroma cacao OX=3641 GN=ASP PE=2 SV=1
28	580.292.552.878.579	3	17.378.558.292.351	23102021_ITV_CT_00_002	-1	456.711	58.029.215.097.792	101.414	0.00100570197764682	0.578703102254649	LALSDNEWAWMFKK		A0A061G2K6	21 kDa seed protein OS=Theobroma cacao OX=3641 GN=TCM_012658 PE=3 SV=1
28	580.292.552.878.579	3	17.378.558.292.351	23102021_ITV_CT_01_001	-1	461.589	580.292.217.644.587	100.334	0.00100570197764682	0.578703102254649	LALSDNEWAWMFKK		P32765	21 kDa seed protein OS=Theobroma cacao OX=3641 GN=ASP PE=2 SV=1
28	580.292.552.878.579	3	17.378.558.292.351	23102021_ITV_CT_01_001	-1	461.589	580.292.217.644.587	100.334	0.00100570197764682	0.578703102254649	LALSDNEWAWMFKK		A0A061G2K6	21 kDa seed protein OS=Theobroma cacao OX=3641 GN=TCM_012658 PE=3 SV=1
28	580.292.552.878.579	3	17.378.558.292.351	23102021_ITV_CT_01_002	-1	463.649	580.292.417.644.587	100.633	0.00100570197764682	0.578703102254649	LALSDNEWAWMFKK		P32765	21 kDa seed protein OS=Theobroma cacao OX=3641 GN=ASP PE=2 SV=1
28	580.292.552.878.579	3	17.378.558.292.351	23102021_ITV_CT_01_002	-1	463.649	580.292.417.644.587	100.633	0.00100570197764682	0.578703102254649	LALSDNEWAWMFKK		A0A061G2K6	21 kDa seed protein OS=Theobroma cacao OX=3641 GN=TCM_012658 PE=3 SV=1
28	580.292.552.878.579	3	17.378.558.292.351	23102021_ITV_CT_02_001	-1	462.989	58.029.235.097.792	101.565	0.00100570197764682	0.578703102254649	LALSDNEWAWMFKK		P32765	21 kDa seed protein OS=Theobroma cacao OX=3641 GN=ASP PE=2 SV=1
28	580.292.552.878.579	3	17.378.558.292.351	23102021_ITV_CT_02_001	-1	462.989	58.029.235.097.792	101.565	0.00100570197764682	0.578703102254649	LALSDNEWAWMFKK		A0A061G2K6	21 kDa seed protein OS=Theobroma cacao OX=3641 GN=TCM_012658 PE=3 SV=1
28	580.292.552.878.579	3	17.378.558.292.351	23102021_ITV_CT_02_002	-1	455.957	58.029.235.097.792	98.853	0.00100570197764682	0.578703102254649	LALSDNEWAWMFKK		P32765	21 kDa seed protein OS=Theobroma cacao OX=3641 GN=ASP PE=2 SV=1
28	580.292.552.878.579	3	17.378.558.292.351	23102021_ITV_CT_02_002	-1	455.957	58.029.235.097.792	98.853	0.00100570197764682	0.578703102254649	LALSDNEWAWMFKK		A0A061G2K6	21 kDa seed protein OS=Theobroma cacao OX=3641 GN=TCM_012658 PE=3 SV=1
28	580.292.552.878.579	3	17.378.558.292.351	23102021_ITV_CT_03_001	-1	468.874	580.292.684.311.253	10.082	0.00100570197764682	0.578703102254649	LALSDNEWAWMFKK		P32765	21 kDa seed protein OS=Theobroma cacao OX=3641 GN=ASP PE=2 SV=1
28	580.292.552.878.579	3	17.378.558.292.351	23102021_ITV_CT_03_001	-1	468.874	580.292.684.311.253	10.082	0.00100570197764682	0.578703102254649	LALSDNEWAWMFKK		A0A061G2K6	21 kDa seed protein OS=Theobroma cacao OX=3641 GN=TCM_012658 PE=3 SV=1
28	580.292.552.878.579	3	17.378.558.292.351	23102021_ITV_CT_03_002	-1	467.626	580.292.384.311.253	100.363	0.00100570197764682	0.578703102254649	LALSDNEWAWMFKK		P32765	21 kDa seed protein OS=Theobroma cacao OX=3641 GN=ASP PE=2 SV=1
28	580.292.552.878.579	3	17.378.558.292.351	23102021_ITV_CT_03_002	-1	467.626	580.292.384.311.253	100.363	0.00100570197764682	0.578703102254649	LALSDNEWAWMFKK		A0A061G2K6	21 kDa seed protein OS=Theobroma cacao OX=3641 GN=TCM_012658 PE=3 SV=1
28	580.292.552.878.579	3	17.378.558.292.351	23102021_ITV_CT_04_001	-1	463.318	58.029.225.097.792	10.188	0.00100570197764682	0.578703102254649	LALSDNEWAWMFKK		P32765	21 kDa seed protein OS=Theobroma cacao OX=3641 GN=ASP PE=2 SV=1
28	580.292.552.878.579	3	17.378.558.292.351	23102021_ITV_CT_04_001	-1	463.318	58.029.225.097.792	10.188	0.00100570197764682	0.578703102254649	LALSDNEWAWMFKK		A0A061G2K6	21 kDa seed protein OS=Theobroma cacao OX=3641 GN=TCM_012658 PE=3 SV=1
28	580.292.552.878.579	3	17.378.558.292.351	23102021_ITV_CT_04_002	-1	462.955	580.292.484.311.253	96.981	0.00100570197764682	0.578703102254649	LALSDNEWAWMFKK		P32765	21 kDa seed protein OS=Theobroma cacao OX=3641 GN=ASP PE=2 SV=1
28	580.292.552.878.579	3	17.378.558.292.351	23102021_ITV_CT_04_002	-1	462.955	580.292.484.311.253	96.981	0.00100570197764682	0.578703102254649	LALSDNEWAWMFKK		A0A061G2K6	21 kDa seed protein OS=Theobroma cacao OX=3641 GN=TCM_012658 PE=3 SV=1
28	580.292.552.878.579	3	17.378.558.292.351	23102021_ITV_CT_05_001	-1	472.569	580.292.217.644.587	97.922	0.00100570197764682	0.578703102254649	LALSDNEWAWMFKK		P32765	21 kDa seed protein OS=Theobroma cacao OX=3641 GN=ASP PE=2 SV=1
28	580.292.552.878.579	3	17.378.558.292.351	23102021_ITV_CT_05_001	-1	472.569	580.292.217.644.587	97.922	0.00100570197764682	0.578703102254649	LALSDNEWAWMFKK		A0A061G2K6	21 kDa seed protein OS=Theobroma cacao OX=3641 GN=TCM_012658 PE=3 SV=1
28	580.292.552.878.579	3	17.378.558.292.351	23102021_ITV_CT_05_002	-1	471.538	58.029.195.097.792	94.806	0.00100570197764682	0.578703102254649	LALSDNEWAWMFKK		P32765	21 kDa seed protein OS=Theobroma cacao OX=3641 GN=ASP PE=2 SV=1
28	580.292.552.878.579	3	17.378.558.292.351	23102021_ITV_CT_05_002	-1	471.538	58.029.195.097.792	94.806	0.00100570197764682	0.578703102254649	LALSDNEWAWMFKK		A0A061G2K6	21 kDa seed protein OS=Theobroma cacao OX=3641 GN=TCM_012658 PE=3 SV=1
29	703.323.858.409.044	3	210.694.974.582.649	23102021_ITV_CT_00_001	-1	210.156	703.323.917.644.587	92.942	-0.000377706627205043	-0.1792669997198	QQEEELQRQYQQCQGR	[13] Carbamidomethyl C	A0A061EM85	Vicilin-A_ putative OS=Theobroma cacao OX=3641 GN=TCM_020665 PE=3 SV=1
29	703.323.858.409.044	3	210.694.974.582.649	23102021_ITV_CT_00_001	-1	210.156	703.323.917.644.587	92.942	-0.000377706627205043	-0.1792669997198	QQEEELQRQYQQCQGR	[13] Carbamidomethyl C	Q43358	Vicilin OS=Theobroma cacao OX=3641 GN=CSV PE=2 SV=1
29	703.323.858.409.044	3	210.694.974.582.649	23102021_ITV_CT_00_002	-1	214.895	703.323.217.644.587	86.943	-0.000377706627205043	-0.1792669997198	QQEEELQRQYQQCQGR	[13] Carbamidomethyl C	A0A061EM85	Vicilin-A_ putative OS=Theobroma cacao OX=3641 GN=TCM_020665 PE=3 SV=1
29	703.323.858.409.044	3	210.694.974.582.649	23102021_ITV_CT_00_002	-1	214.895	703.323.217.644.587	86.943	-0.000377706627205043	-0.1792669997198	QQEEELQRQYQQCQGR	[13] Carbamidomethyl C	Q43358	Vicilin OS=Theobroma cacao OX=3641 GN=CSV PE=2 SV=1
29	703.323.858.409.044	3	210.694.974.582.649	23102021_ITV_CT_01_001	-1	203.808	703.324.384.311.253	94.081	-0.000377706627205043	-0.1792669997198	QQEEELQRQYQQCQGR	[13] Carbamidomethyl C	A0A061EM85	Vicilin-A_ putative OS=Theobroma cacao OX=3641 GN=TCM_020665 PE=3 SV=1
29	703.323.858.409.044	3	210.694.974.582.649	23102021_ITV_CT_01_001	-1	203.808	703.324.384.311.253	94.081	-0.000377706627205043	-0.1792669997198	QQEEELQRQYQQCQGR	[13] Carbamidomethyl C	Q43358	Vicilin OS=Theobroma cacao OX=3641 GN=CSV PE=2 SV=1
29	703.323.858.409.044	3	210.694.974.582.649	23102021_ITV_CT_01_002	-1	203.619	703.323.817.644.587	95.139	-0.000377706627205043	-0.1792669997198	QQEEELQRQYQQCQGR	[13] Carbamidomethyl C	A0A061EM85	Vicilin-A_ putative OS=Theobroma cacao OX=3641 GN=TCM_020665 PE=3 SV=1
29	703.323.858.409.044	3	210.694.974.582.649	23102021_ITV_CT_01_002	-1	203.619	703.323.817.644.587	95.139	-0.000377706627205043	-0.1792669997198	QQEEELQRQYQQCQGR	[13] Carbamidomethyl C	Q43358	Vicilin OS=Theobroma cacao OX=3641 GN=CSV PE=2 SV=1
29	703.323.858.409.044	3	210.694.974.582.649	23102021_ITV_CT_02_001	-1	20.414	703.324.117.644.587	95.808	-0.000377706627205043	-0.1792669997198	QQEEELQRQYQQCQGR	[13] Carbamidomethyl C	A0A061EM85	Vicilin-A_ putative OS=Theobroma cacao OX=3641 GN=TCM_020665 PE=3 SV=1
29	703.323.858.409.044	3	210.694.974.582.649	23102021_ITV_CT_02_001	-1	20.414	703.324.117.644.587	95.808	-0.000377706627205043	-0.1792669997198	QQEEELQRQYQQCQGR	[13] Carbamidomethyl C	Q43358	Vicilin OS=Theobroma cacao OX=3641 GN=CSV PE=2 SV=1
29	703.323.858.409.044	3	210.694.974.582.649	23102021_ITV_CT_02_002	-1	205.276	703.323.917.644.587	95.195	-0.000377706627205043	-0.1792669997198	QQEEELQRQYQQCQGR	[13] Carbamidomethyl C	A0A061EM85	Vicilin-A_ putative OS=Theobroma cacao OX=3641 GN=TCM_020665 PE=3 SV=1
29	703.323.858.409.044	3	210.694.974.582.649	23102021_ITV_CT_02_002	-1	205.276	703.323.917.644.587	95.195	-0.000377706627205043	-0.1792669997198	QQEEELQRQYQQCQGR	[13] Carbamidomethyl C	Q43358	Vicilin OS=Theobroma cacao OX=3641 GN=CSV PE=2 SV=1
29	703.323.858.409.044	3	210.694.974.582.649	23102021_ITV_CT_03_001	-1	20.562	70.332.395.097.792	9.251	-0.000377706627205043	-0.1792669997198	QQEEELQRQYQQCQGR	[13] Carbamidomethyl C	A0A061EM85	Vicilin-A_ putative OS=Theobroma cacao OX=3641 GN=TCM_020665 PE=3 SV=1
29	703.323.858.409.044	3	210.694.974.582.649	23102021_ITV_CT_03_001	-1	20.562	70.332.395.097.792	9.251	-0.000377706627205043	-0.1792669997198	QQEEELQRQYQQCQGR	[13] Carbamidomethyl C	Q43358	Vicilin OS=Theobroma cacao OX=3641 GN=CSV PE=2 SV=1
29	703.323.858.409.044	3	210.694.974.582.649	23102021_ITV_CT_03_002	-1	205.071	70.332.375.097.792	90.624	-0.000377706627205043	-0.1792669997198	QQEEELQRQYQQCQGR	[13] Carbamidomethyl C	A0A061EM85	Vicilin-A_ putative OS=Theobroma cacao OX=3641 GN=TCM_020665 PE=3 SV=1
29	703.323.858.409.044	3	210.694.974.582.649	23102021_ITV_CT_03_002	-1	205.071	70.332.375.097.792	90.624	-0.000377706627205043	-0.1792669997198	QQEEELQRQYQQCQGR	[13] Carbamidomethyl C	Q43358	Vicilin OS=Theobroma cacao OX=3641 GN=CSV PE=2 SV=1
29	703.323.858.409.044	3	210.694.974.582.649	23102021_ITV_CT_04_001	-1	203.056	703.324.117.644.587	94.711	-0.000377706627205043	-0.1792669997198	QQEEELQRQYQQCQGR	[13] Carbamidomethyl C	A0A061EM85	Vicilin-A_ putative OS=Theobroma cacao OX=3641 GN=TCM_020665 PE=3 SV=1
29	703.323.858.409.044	3	210.694.974.582.649	23102021_ITV_CT_04_001	-1	203.056	703.324.117.644.587	94.711	-0.000377706627205043	-0.1792669997198	QQEEELQRQYQQCQGR	[13] Carbamidomethyl C	Q43358	Vicilin OS=Theobroma cacao OX=3641 GN=CSV PE=2 SV=1
29	703.323.858.409.044	3	210.694.974.582.649	23102021_ITV_CT_04_002	-1	201.347	70.332.385.097.792	90.383	-0.000377706627205043	-0.1792669997198	QQEEELQRQYQQCQGR	[13] Carbamidomethyl C	Q43358	Vicilin OS=Theobroma cacao OX=3641 GN=CSV PE=2 SV=1
29	703.323.858.409.044	3	210.694.974.582.649	23102021_ITV_CT_04_002	-1	201.347	70.332.385.097.792	90.383	-0.000377706627205043	-0.1792669997198	QQEEELQRQYQQCQGR	[13] Carbamidomethyl C	A0A061EM85	Vicilin-A_ putative OS=Theobroma cacao OX=3641 GN=TCM_020665 PE=3 SV=1
29	703.323.858.409.044	3	210.694.974.582.649	23102021_ITV_CT_05_001	-1	204.638	70.332.355.097.792	89.745	-0.000377706627205043	-0.1792669997198	QQEEELQRQYQQCQGR	[13] Carbamidomethyl C	A0A061EM85	Vicilin-A_ putative OS=Theobroma cacao OX=3641 GN=TCM_020665 PE=3 SV=1
29	703.323.858.409.044	3	210.694.974.582.649	23102021_ITV_CT_05_001	-1	204.638	70.332.355.097.792	89.745	-0.000377706627205043	-0.1792669997198	QQEEELQRQYQQCQGR	[13] Carbamidomethyl C	Q43358	Vicilin OS=Theobroma cacao OX=3641 GN=CSV PE=2 SV=1
29	703.323.858.409.044	3	210.694.974.582.649	23102021_ITV_CT_05_002	-1	20.478	703.323.817.644.587	82.834	-0.000377706627205043	-0.1792669997198	QQEEELQRQYQQCQGR	[13] Carbamidomethyl C	A0A061EM85	Vicilin-A_ putative OS=Theobroma cacao OX=3641 GN=TCM_020665 PE=3 SV=1
29	703.323.858.409.044	3	210.694.974.582.649	23102021_ITV_CT_05_002	-1	20.478	703.323.817.644.587	82.834	-0.000377706627205043	-0.1792669997198	QQEEELQRQYQQCQGR	[13] Carbamidomethyl C	Q43358	Vicilin OS=Theobroma cacao OX=3641 GN=CSV PE=2 SV=1
36	50.176.714.022.941	2	100.151.972.752.506	23102021_ITV_CT_00_001	-1	23.428	50.176.723.823.344	92.306	0.00150399193955764	15.017.120.050.516	FAENSPPLK		A0A061EM85	Vicilin-A_ putative OS=Theobroma cacao OX=3641 GN=TCM_020665 PE=3 SV=1
36	50.176.714.022.941	2	100.151.972.752.506	23102021_ITV_CT_00_001	-1	23.428	50.176.723.823.344	92.306	0.00150399193955764	15.017.120.050.516	FAENSPPLK		Q43358	Vicilin OS=Theobroma cacao OX=3641 GN=CSV PE=2 SV=1
36	50.176.714.022.941	2	100.151.972.752.506	23102021_ITV_CT_01_001	-1	225.824	50.176.728.823.344	97.178	0.00150399193955764	15.017.120.050.516	FAENSPPLK		A0A061EM85	Vicilin-A_ putative OS=Theobroma cacao OX=3641 GN=TCM_020665 PE=3 SV=1
36	50.176.714.022.941	2	100.151.972.752.506	23102021_ITV_CT_01_001	-1	225.824	50.176.728.823.344	97.178	0.00150399193955764	15.017.120.050.516	FAENSPPLK		Q43358	Vicilin OS=Theobroma cacao OX=3641 GN=CSV PE=2 SV=1
36	50.176.714.022.941	2	100.151.972.752.506	23102021_ITV_CT_01_002	-1	22.537	50.176.708.823.344	100.877	0.00150399193955764	15.017.120.050.516	FAENSPPLK		A0A061EM85	Vicilin-A_ putative OS=Theobroma cacao OX=3641 GN=TCM_020665 PE=3 SV=1
36	50.176.714.022.941	2	100.151.972.752.506	23102021_ITV_CT_01_002	-1	22.537	50.176.708.823.344	100.877	0.00150399193955764	15.017.120.050.516	FAENSPPLK		Q43358	Vicilin OS=Theobroma cacao OX=3641 GN=CSV PE=2 SV=1
36	50.176.714.022.941	2	100.151.972.752.506	23102021_ITV_CT_02_001	-1	228.321	50.176.698.823.344	99.082	0.00150399193955764	15.017.120.050.516	FAENSPPLK		A0A061EM85	Vicilin-A_ putative OS=Theobroma cacao OX=3641 GN=TCM_020665 PE=3 SV=1
36	50.176.714.022.941	2	100.151.972.752.506	23102021_ITV_CT_02_001	-1	228.321	50.176.698.823.344	99.082	0.00150399193955764	15.017.120.050.516	FAENSPPLK		Q43358	Vicilin OS=Theobroma cacao OX=3641 GN=CSV PE=2 SV=1
36	50.176.714.022.941	2	100.151.972.752.506	23102021_ITV_CT_02_002	-1	230.208	50.176.668.823.344	96.062	0.00150399193955764	15.017.120.050.516	FAENSPPLK		A0A061EM85	Vicilin-A_ putative OS=Theobroma cacao OX=3641 GN=TCM_020665 PE=3 SV=1
36	50.176.714.022.941	2	100.151.972.752.506	23102021_ITV_CT_02_002	-1	230.208	50.176.668.823.344	96.062	0.00150399193955764	15.017.120.050.516	FAENSPPLK		Q43358	Vicilin OS=Theobroma cacao OX=3641 GN=CSV PE=2 SV=1
36	50.176.714.022.941	2	100.151.972.752.506	23102021_ITV_CT_03_001	-1	230.004	50.176.623.823.344	77.009	0.00150399193955764	15.017.120.050.516	FAENSPPLK		A0A061EM85	Vicilin-A_ putative OS=Theobroma cacao OX=3641 GN=TCM_020665 PE=3 SV=1
36	50.176.714.022.941	2	100.151.972.752.506	23102021_ITV_CT_03_001	-1	230.004	50.176.623.823.344	77.009	0.00150399193955764	15.017.120.050.516	FAENSPPLK		Q43358	Vicilin OS=Theobroma cacao OX=3641 GN=CSV PE=2 SV=1
36	50.176.714.022.941	2	100.151.972.752.506	23102021_ITV_CT_03_002	-1	227.881	50.176.668.823.344	89.295	0.00150399193955764	15.017.120.050.516	FAENSPPLK		A0A061EM85	Vicilin-A_ putative OS=Theobroma cacao OX=3641 GN=TCM_020665 PE=3 SV=1
36	50.176.714.022.941	2	100.151.972.752.506	23102021_ITV_CT_03_002	-1	227.881	50.176.668.823.344	89.295	0.00150399193955764	15.017.120.050.516	FAENSPPLK		Q43358	Vicilin OS=Theobroma cacao OX=3641 GN=CSV PE=2 SV=1
36	50.176.714.022.941	2	100.151.972.752.506	23102021_ITV_CT_04_001	-1	227.275	50.176.693.823.344	85.283	0.00150399193955764	15.017.120.050.516	FAENSPPLK		A0A061EM85	Vicilin-A_ putative OS=Theobroma cacao OX=3641 GN=TCM_020665 PE=3 SV=1
36	50.176.714.022.941	2	100.151.972.752.506	23102021_ITV_CT_04_001	-1	227.275	50.176.693.823.344	85.283	0.00150399193955764	15.017.120.050.516	FAENSPPLK		Q43358	Vicilin OS=Theobroma cacao OX=3641 GN=CSV PE=2 SV=1
36	50.176.714.022.941	2	100.151.972.752.506	23102021_ITV_CT_04_002	-1	226.512	50.176.693.823.344	82.618	0.00150399193955764	15.017.120.050.516	FAENSPPLK		Q43358	Vicilin OS=Theobroma cacao OX=3641 GN=CSV PE=2 SV=1
36	50.176.714.022.941	2	100.151.972.752.506	23102021_ITV_CT_04_002	-1	226.512	50.176.693.823.344	82.618	0.00150399193955764	15.017.120.050.516	FAENSPPLK		A0A061EM85	Vicilin-A_ putative OS=Theobroma cacao OX=3641 GN=TCM_020665 PE=3 SV=1
36	50.176.714.022.941	2	100.151.972.752.506	23102021_ITV_CT_05_001	-1	214.813	50.176.478.823.344	77.046	0.00560399193955163	55.955.196.315.974	IEDALNATR		Q035Y9	Chaperonin GroEL OS=Lacticaseibacillus paracasei (strain ATCC 334 / BCRC 17002 / CCUG 31169 / CIP 107868 / KCTC 3260 / NRRL B-441) OX=321967 GN=groEL PE=3 SV=1
36	50.176.714.022.941	2	100.151.972.752.506	23102021_ITV_CT_05_001	-1	214.813	50.176.478.823.344	77.046	0.00560399193955163	55.955.196.315.974	IEDALNATR		B3W9W7	Chaperonin GroEL OS=Lacticaseibacillus casei (strain BL23) OX=543734 GN=groEL PE=3 SV=1
36	50.176.714.022.941	2	100.151.972.752.506	23102021_ITV_CT_05_001	-1	22.881	50.176.668.823.344	81.601	0.00150399193955764	15.017.120.050.516	FAENSPPLK		A0A061EM85	Vicilin-A_ putative OS=Theobroma cacao OX=3641 GN=TCM_020665 PE=3 SV=1
36	50.176.714.022.941	2	100.151.972.752.506	23102021_ITV_CT_05_001	-1	22.881	50.176.668.823.344	81.601	0.00150399193955764	15.017.120.050.516	FAENSPPLK		Q43358	Vicilin OS=Theobroma cacao OX=3641 GN=CSV PE=2 SV=1
36	50.176.714.022.941	2	100.151.972.752.506	23102021_ITV_CT_05_001	-1	214.813	50.176.478.823.344	77.046	0.00560399193955163	55.955.196.315.974	IEDALNATR		Q38YR7	Chaperonin GroEL OS=Latilactobacillus sakei subsp. sakei (strain 23K) OX=314315 GN=groEL PE=3 SV=1
36	50.176.714.022.941	2	100.151.972.752.506	23102021_ITV_CT_05_001	-1	214.813	50.176.478.823.344	77.046	0.00560399193955163	55.955.196.315.974	IEDALNATR		Q045Q8	Chaperonin GroEL OS=Lactobacillus gasseri (strain ATCC 33323 / DSM 20243 / BCRC 14619 / CIP 102991 / JCM 1131 / KCTC 3163 / NCIMB 11718 / NCTC 13722 / AM63) OX=324831 GN=groEL PE=3 SV=1
36	50.176.714.022.941	2	100.151.972.752.506	23102021_ITV_CT_05_001	-1	214.813	50.176.478.823.344	77.046	0.00560399193955163	55.955.196.315.974	IEDALNATR		B2GAI0	Chaperonin GroEL OS=Limosilactobacillus fermentum (strain NBRC 3956 / LMG 18251) OX=334390 GN=groEL PE=3 SV=1
36	50.176.714.022.941	2	100.151.972.752.506	23102021_ITV_CT_05_001	-1	214.813	50.176.478.823.344	77.046	0.00560399193955163	55.955.196.315.974	IEDALNATR		B2G5X7	Chaperonin GroEL OS=Limosilactobacillus reuteri (strain JCM 1112) OX=557433 GN=groEL PE=3 SV=1
36	50.176.714.022.941	2	100.151.972.752.506	23102021_ITV_CT_05_001	-1	214.813	50.176.478.823.344	77.046	0.00560399193955163	55.955.196.315.974	IEDALNATR		Q1WSW0	Chaperonin GroEL OS=Ligilactobacillus salivarius (strain UCC118) OX=362948 GN=groEL PE=3 SV=1
36	50.176.714.022.941	2	100.151.972.752.506	23102021_ITV_CT_05_001	-1	214.813	50.176.478.823.344	77.046	0.00560399193955163	55.955.196.315.974	IEDALNATR		A5VIE9	Chaperonin GroEL OS=Limosilactobacillus reuteri (strain DSM 20016) OX=557436 GN=groEL PE=3 SV=1
36	50.176.714.022.941	2	100.151.972.752.506	23102021_ITV_CT_05_001	-1	214.813	50.176.478.823.344	77.046	0.00560399193955163	55.955.196.315.974	IEDALNATR		Q03H05	Chaperonin GroEL OS=Pediococcus pentosaceus (strain ATCC 25745 / CCUG 21536 / LMG 10740 / 183-1w) OX=278197 GN=groEL PE=3 SV=1
36	50.176.714.022.941	2	100.151.972.752.506	23102021_ITV_CT_05_001	-1	214.813	50.176.478.823.344	77.046	0.00560399193955163	55.955.196.315.974	IEDALNATR		Q88YM5	Chaperonin GroEL OS=Lactiplantibacillus plantarum (strain ATCC BAA-793 / NCIMB 8826 / WCFS1) OX=220668 GN=groEL PE=3 SV=1
36	50.176.714.022.941	2	100.151.972.752.506	23102021_ITV_CT_05_001	-1	214.813	50.176.478.823.344	77.046	0.00560399193955163	55.955.196.315.974	IEDALNATR		Q03SQ9	Chaperonin GroEL OS=Levilactobacillus brevis (strain ATCC 367 / BCRC 12310 / CIP 105137 / JCM 1170 / LMG 11437 / NCIMB 947 / NCTC 947) OX=387344 GN=groEL PE=3 SV=1
36	50.176.714.022.941	2	100.151.972.752.506	23102021_ITV_CT_05_001	-1	214.813	50.176.478.823.344	77.046	0.00560399193955163	55.955.196.315.974	IEDALNATR		O32847	Chaperonin GroEL OS=Lacticaseibacillus zeae OX=57037 GN=groEL PE=3 SV=1
36	50.176.714.022.941	2	100.151.972.752.506	23102021_ITV_CT_05_001	-1	214.813	50.176.478.823.344	77.046	0.00560399193955163	55.955.196.315.974	IEDALNATR		Q9KJ23	Chaperonin GroEL OS=Lactobacillus johnsonii (strain CNCM I-12250 / La1 / NCC 533) OX=257314 GN=groEL PE=3 SV=2
36	50.176.714.022.941	2	100.151.972.752.506	23102021_ITV_CT_05_001	-1	214.813	50.176.478.823.344	77.046	0.00560399193955163	55.955.196.315.974	IEDALNATR		Q03VC3	Chaperonin GroEL OS=Leuconostoc mesenteroides subsp. mesenteroides (strain ATCC 8293 / DSM 20343 / BCRC 11652 / CCM 1803 / JCM 6124 / NCDO 523 / NBRC 100496 / NCIMB 8023 / NCTC 12954 / NRRL B-1118 / 37Y) OX=203120 GN=groEL PE=3 SV=1
36	50.176.714.022.941	2	100.151.972.752.506	23102021_ITV_CT_05_002	-1	230.257	50.176.633.823.344	85.685	0.00150399193955764	15.017.120.050.516	FAENSPPLK		A0A061EM85	Vicilin-A_ putative OS=Theobroma cacao OX=3641 GN=TCM_020665 PE=3 SV=1
36	50.176.714.022.941	2	100.151.972.752.506	23102021_ITV_CT_05_002	-1	230.257	50.176.633.823.344	85.685	0.00150399193955764	15.017.120.050.516	FAENSPPLK		Q43358	Vicilin OS=Theobroma cacao OX=3641 GN=CSV PE=2 SV=1
36	50.176.714.022.941	2	100.151.972.752.506	23102021_ITV_CT_05_002	-1	21.483	50.176.423.823.344	78.739	0.00560399193955163	55.955.196.315.974	IEDALNATR		Q38YR7	Chaperonin GroEL OS=Latilactobacillus sakei subsp. sakei (strain 23K) OX=314315 GN=groEL PE=3 SV=1
36	50.176.714.022.941	2	100.151.972.752.506	23102021_ITV_CT_05_002	-1	21.483	50.176.423.823.344	78.739	0.00560399193955163	55.955.196.315.974	IEDALNATR		Q045Q8	Chaperonin GroEL OS=Lactobacillus gasseri (strain ATCC 33323 / DSM 20243 / BCRC 14619 / CIP 102991 / JCM 1131 / KCTC 3163 / NCIMB 11718 / NCTC 13722 / AM63) OX=324831 GN=groEL PE=3 SV=1
36	50.176.714.022.941	2	100.151.972.752.506	23102021_ITV_CT_05_002	-1	21.483	50.176.423.823.344	78.739	0.00560399193955163	55.955.196.315.974	IEDALNATR		B2GAI0	Chaperonin GroEL OS=Limosilactobacillus fermentum (strain NBRC 3956 / LMG 18251) OX=334390 GN=groEL PE=3 SV=1
36	50.176.714.022.941	2	100.151.972.752.506	23102021_ITV_CT_05_002	-1	21.483	50.176.423.823.344	78.739	0.00560399193955163	55.955.196.315.974	IEDALNATR		Q03VC3	Chaperonin GroEL OS=Leuconostoc mesenteroides subsp. mesenteroides (strain ATCC 8293 / DSM 20343 / BCRC 11652 / CCM 1803 / JCM 6124 / NCDO 523 / NBRC 100496 / NCIMB 8023 / NCTC 12954 / NRRL B-1118 / 37Y) OX=203120 GN=groEL PE=3 SV=1
36	50.176.714.022.941	2	100.151.972.752.506	23102021_ITV_CT_05_002	-1	21.483	50.176.423.823.344	78.739	0.00560399193955163	55.955.196.315.974	IEDALNATR		B3W9W7	Chaperonin GroEL OS=Lacticaseibacillus casei (strain BL23) OX=543734 GN=groEL PE=3 SV=1
36	50.176.714.022.941	2	100.151.972.752.506	23102021_ITV_CT_05_002	-1	21.483	50.176.423.823.344	78.739	0.00560399193955163	55.955.196.315.974	IEDALNATR		B2G5X7	Chaperonin GroEL OS=Limosilactobacillus reuteri (strain JCM 1112) OX=557433 GN=groEL PE=3 SV=1
36	50.176.714.022.941	2	100.151.972.752.506	23102021_ITV_CT_05_002	-1	21.483	50.176.423.823.344	78.739	0.00560399193955163	55.955.196.315.974	IEDALNATR		O32847	Chaperonin GroEL OS=Lacticaseibacillus zeae OX=57037 GN=groEL PE=3 SV=1
36	50.176.714.022.941	2	100.151.972.752.506	23102021_ITV_CT_05_002	-1	21.483	50.176.423.823.344	78.739	0.00560399193955163	55.955.196.315.974	IEDALNATR		A5VIE9	Chaperonin GroEL OS=Limosilactobacillus reuteri (strain DSM 20016) OX=557436 GN=groEL PE=3 SV=1
36	50.176.714.022.941	2	100.151.972.752.506	23102021_ITV_CT_05_002	-1	21.483	50.176.423.823.344	78.739	0.00560399193955163	55.955.196.315.974	IEDALNATR		Q035Y9	Chaperonin GroEL OS=Lacticaseibacillus paracasei (strain ATCC 334 / BCRC 17002 / CCUG 31169 / CIP 107868 / KCTC 3260 / NRRL B-441) OX=321967 GN=groEL PE=3 SV=1
36	50.176.714.022.941	2	100.151.972.752.506	23102021_ITV_CT_05_002	-1	21.483	50.176.423.823.344	78.739	0.00560399193955163	55.955.196.315.974	IEDALNATR		Q03H05	Chaperonin GroEL OS=Pediococcus pentosaceus (strain ATCC 25745 / CCUG 21536 / LMG 10740 / 183-1w) OX=278197 GN=groEL PE=3 SV=1
36	50.176.714.022.941	2	100.151.972.752.506	23102021_ITV_CT_05_002	-1	21.483	50.176.423.823.344	78.739	0.00560399193955163	55.955.196.315.974	IEDALNATR		Q1WSW0	Chaperonin GroEL OS=Ligilactobacillus salivarius (strain UCC118) OX=362948 GN=groEL PE=3 SV=1
36	50.176.714.022.941	2	100.151.972.752.506	23102021_ITV_CT_05_002	-1	21.483	50.176.423.823.344	78.739	0.00560399193955163	55.955.196.315.974	IEDALNATR		Q03SQ9	Chaperonin GroEL OS=Levilactobacillus brevis (strain ATCC 367 / BCRC 12310 / CIP 105137 / JCM 1170 / LMG 11437 / NCIMB 947 / NCTC 947) OX=387344 GN=groEL PE=3 SV=1
36	50.176.714.022.941	2	100.151.972.752.506	23102021_ITV_CT_05_002	-1	21.483	50.176.423.823.344	78.739	0.00560399193955163	55.955.196.315.974	IEDALNATR		Q9KJ23	Chaperonin GroEL OS=Lactobacillus johnsonii (strain CNCM I-12250 / La1 / NCC 533) OX=257314 GN=groEL PE=3 SV=2
36	50.176.714.022.941	2	100.151.972.752.506	23102021_ITV_CT_05_002	-1	21.483	50.176.423.823.344	78.739	0.00560399193955163	55.955.196.315.974	IEDALNATR		Q88YM5	Chaperonin GroEL OS=Lactiplantibacillus plantarum (strain ATCC BAA-793 / NCIMB 8826 / WCFS1) OX=220668 GN=groEL PE=3 SV=1
39	880.470.831.192.986	2	175.892.710.945.221	23102021_ITV_CT_00_001	-1	363.731	88.047.088.823.344	98.003	0.000685919091893084	0.389964629967462	VSTDVNIEFVPIRDR		P32765	21 kDa seed protein OS=Theobroma cacao OX=3641 GN=ASP PE=2 SV=1
39	880.470.831.192.986	2	175.892.710.945.221	23102021_ITV_CT_00_001	-1	363.731	88.047.088.823.344	98.003	0.000685919091893084	0.389964629967462	VSTDVNIEFVPIRDR		A0A061G2K6	21 kDa seed protein OS=Theobroma cacao OX=3641 GN=TCM_012658 PE=3 SV=1
39	880.470.831.192.986	2	175.892.710.945.221	23102021_ITV_CT_00_001	-1	363.731	88.047.088.823.344	98.003	0.000685919091893084	0.389964629967462	VSTDVNIEFVPIRDR		Q8S4Z5	Trypsin inhibitor (Fragment) OS=Theobroma cacao OX=3641 PE=3 SV=1
39	880.470.831.192.986	2	175.892.710.945.221	23102021_ITV_CT_00_001	-1	363.731	88.047.088.823.344	98.003	0.000685919091893084	0.389964629967462	VSTDVNIEFVPIRDR		Q3BD87	Putative 21 kDa trypsin inhibitor OS=Theobroma cacao OX=3641 PE=3 SV=1
39	880.470.831.192.986	2	175.892.710.945.221	23102021_ITV_CT_00_002	-1	363.295	88.047.033.823.344	99.733	0.000685919091893084	0.389964629967462	VSTDVNIEFVPIRDR		P32765	21 kDa seed protein OS=Theobroma cacao OX=3641 GN=ASP PE=2 SV=1
39	880.470.831.192.986	2	175.892.710.945.221	23102021_ITV_CT_00_002	-1	363.295	88.047.033.823.344	99.733	0.000685919091893084	0.389964629967462	VSTDVNIEFVPIRDR		A0A061G2K6	21 kDa seed protein OS=Theobroma cacao OX=3641 GN=TCM_012658 PE=3 SV=1
39	880.470.831.192.986	2	175.892.710.945.221	23102021_ITV_CT_00_002	-1	363.295	88.047.033.823.344	99.733	0.000685919091893084	0.389964629967462	VSTDVNIEFVPIRDR		Q8S4Z5	Trypsin inhibitor (Fragment) OS=Theobroma cacao OX=3641 PE=3 SV=1
39	880.470.831.192.986	2	175.892.710.945.221	23102021_ITV_CT_00_002	-1	363.295	88.047.033.823.344	99.733	0.000685919091893084	0.389964629967462	VSTDVNIEFVPIRDR		Q3BD87	Putative 21 kDa trypsin inhibitor OS=Theobroma cacao OX=3641 PE=3 SV=1
39	880.470.831.192.986	2	175.892.710.945.221	23102021_ITV_CT_00_002	-1	390.855	88.047.158.823.344	59.779	-0.00921408090812292	-523.843.915.487.224	AVDDLLLSLDGTANKSK		Q6FQY4	Enolase 2 OS=Candida glabrata (strain ATCC 2001 / CBS 138 / JCM 3761 / NBRC 0622 / NRRL Y-65) OX=284593 GN=ENO2 PE=3 SV=1
39	880.470.831.192.986	2	175.892.710.945.221	23102021_ITV_CT_01_001	-1	363.751	88.047.118.823.344	99.291	0.000685919091893084	0.389964629967462	VSTDVNIEFVPIRDR		P32765	21 kDa seed protein OS=Theobroma cacao OX=3641 GN=ASP PE=2 SV=1
39	880.470.831.192.986	2	175.892.710.945.221	23102021_ITV_CT_01_001	-1	363.751	88.047.118.823.344	99.291	0.000685919091893084	0.389964629967462	VSTDVNIEFVPIRDR		A0A061G2K6	21 kDa seed protein OS=Theobroma cacao OX=3641 GN=TCM_012658 PE=3 SV=1
39	880.470.831.192.986	2	175.892.710.945.221	23102021_ITV_CT_01_001	-1	363.751	88.047.118.823.344	99.291	0.000685919091893084	0.389964629967462	VSTDVNIEFVPIRDR		Q8S4Z5	Trypsin inhibitor (Fragment) OS=Theobroma cacao OX=3641 PE=3 SV=1
39	880.470.831.192.986	2	175.892.710.945.221	23102021_ITV_CT_01_001	-1	363.751	88.047.118.823.344	99.291	0.000685919091893084	0.389964629967462	VSTDVNIEFVPIRDR		Q3BD87	Putative 21 kDa trypsin inhibitor OS=Theobroma cacao OX=3641 PE=3 SV=1
39	880.470.831.192.986	2	175.892.710.945.221	23102021_ITV_CT_01_002	-1	36.257	88.047.068.823.344	100.446	0.000685919091893084	0.389964629967462	VSTDVNIEFVPIRDR		P32765	21 kDa seed protein OS=Theobroma cacao OX=3641 GN=ASP PE=2 SV=1
39	880.470.831.192.986	2	175.892.710.945.221	23102021_ITV_CT_01_002	-1	36.257	88.047.068.823.344	100.446	0.000685919091893084	0.389964629967462	VSTDVNIEFVPIRDR		A0A061G2K6	21 kDa seed protein OS=Theobroma cacao OX=3641 GN=TCM_012658 PE=3 SV=1
39	880.470.831.192.986	2	175.892.710.945.221	23102021_ITV_CT_01_002	-1	36.257	88.047.068.823.344	100.446	0.000685919091893084	0.389964629967462	VSTDVNIEFVPIRDR		Q8S4Z5	Trypsin inhibitor (Fragment) OS=Theobroma cacao OX=3641 PE=3 SV=1
39	880.470.831.192.986	2	175.892.710.945.221	23102021_ITV_CT_01_002	-1	36.257	88.047.068.823.344	100.446	0.000685919091893084	0.389964629967462	VSTDVNIEFVPIRDR		Q3BD87	Putative 21 kDa trypsin inhibitor OS=Theobroma cacao OX=3641 PE=3 SV=1
39	880.470.831.192.986	2	175.892.710.945.221	23102021_ITV_CT_02_001	-1	362.087	88.047.158.823.344	9.71	0.000685919091893084	0.389964629967462	VSTDVNIEFVPIRDR		P32765	21 kDa seed protein OS=Theobroma cacao OX=3641 GN=ASP PE=2 SV=1
39	880.470.831.192.986	2	175.892.710.945.221	23102021_ITV_CT_02_001	-1	362.087	88.047.158.823.344	9.71	0.000685919091893084	0.389964629967462	VSTDVNIEFVPIRDR		A0A061G2K6	21 kDa seed protein OS=Theobroma cacao OX=3641 GN=TCM_012658 PE=3 SV=1
39	880.470.831.192.986	2	175.892.710.945.221	23102021_ITV_CT_02_001	-1	362.087	88.047.158.823.344	9.71	0.000685919091893084	0.389964629967462	VSTDVNIEFVPIRDR		Q8S4Z5	Trypsin inhibitor (Fragment) OS=Theobroma cacao OX=3641 PE=3 SV=1
39	880.470.831.192.986	2	175.892.710.945.221	23102021_ITV_CT_02_001	-1	362.087	88.047.158.823.344	9.71	0.000685919091893084	0.389964629967462	VSTDVNIEFVPIRDR		Q3BD87	Putative 21 kDa trypsin inhibitor OS=Theobroma cacao OX=3641 PE=3 SV=1
39	880.470.831.192.986	2	175.892.710.945.221	23102021_ITV_CT_02_002	-1	366.532	88.047.098.823.344	95.815	0.000685919091893084	0.389964629967462	VSTDVNIEFVPIRDR		P32765	21 kDa seed protein OS=Theobroma cacao OX=3641 GN=ASP PE=2 SV=1
39	880.470.831.192.986	2	175.892.710.945.221	23102021_ITV_CT_02_002	-1	366.532	88.047.098.823.344	95.815	0.000685919091893084	0.389964629967462	VSTDVNIEFVPIRDR		A0A061G2K6	21 kDa seed protein OS=Theobroma cacao OX=3641 GN=TCM_012658 PE=3 SV=1
39	880.470.831.192.986	2	175.892.710.945.221	23102021_ITV_CT_02_002	-1	366.532	88.047.098.823.344	95.815	0.000685919091893084	0.389964629967462	VSTDVNIEFVPIRDR		Q8S4Z5	Trypsin inhibitor (Fragment) OS=Theobroma cacao OX=3641 PE=3 SV=1
39	880.470.831.192.986	2	175.892.710.945.221	23102021_ITV_CT_02_002	-1	366.532	88.047.098.823.344	95.815	0.000685919091893084	0.389964629967462	VSTDVNIEFVPIRDR		Q3BD87	Putative 21 kDa trypsin inhibitor OS=Theobroma cacao OX=3641 PE=3 SV=1
39	880.470.831.192.986	2	175.892.710.945.221	23102021_ITV_CT_03_001	-1	371.247	88.047.028.823.344	101.463	0.000685919091893084	0.389964629967462	VSTDVNIEFVPIRDR		P32765	21 kDa seed protein OS=Theobroma cacao OX=3641 GN=ASP PE=2 SV=1
39	880.470.831.192.986	2	175.892.710.945.221	23102021_ITV_CT_03_001	-1	371.247	88.047.028.823.344	101.463	0.000685919091893084	0.389964629967462	VSTDVNIEFVPIRDR		A0A061G2K6	21 kDa seed protein OS=Theobroma cacao OX=3641 GN=TCM_012658 PE=3 SV=1
39	880.470.831.192.986	2	175.892.710.945.221	23102021_ITV_CT_03_001	-1	371.247	88.047.028.823.344	101.463	0.000685919091893084	0.389964629967462	VSTDVNIEFVPIRDR		Q3BD87	Putative 21 kDa trypsin inhibitor OS=Theobroma cacao OX=3641 PE=3 SV=1
39	880.470.831.192.986	2	175.892.710.945.221	23102021_ITV_CT_03_001	-1	371.247	88.047.028.823.344	101.463	0.000685919091893084	0.389964629967462	VSTDVNIEFVPIRDR		Q8S4Z5	Trypsin inhibitor (Fragment) OS=Theobroma cacao OX=3641 PE=3 SV=1
39	880.470.831.192.986	2	175.892.710.945.221	23102021_ITV_CT_03_002	-1	369.088	88.047.028.823.344	99.893	0.000685919091893084	0.389964629967462	VSTDVNIEFVPIRDR		P32765	21 kDa seed protein OS=Theobroma cacao OX=3641 GN=ASP PE=2 SV=1
39	880.470.831.192.986	2	175.892.710.945.221	23102021_ITV_CT_03_002	-1	369.088	88.047.028.823.344	99.893	0.000685919091893084	0.389964629967462	VSTDVNIEFVPIRDR		A0A061G2K6	21 kDa seed protein OS=Theobroma cacao OX=3641 GN=TCM_012658 PE=3 SV=1
39	880.470.831.192.986	2	175.892.710.945.221	23102021_ITV_CT_03_002	-1	369.088	88.047.028.823.344	99.893	0.000685919091893084	0.389964629967462	VSTDVNIEFVPIRDR		Q8S4Z5	Trypsin inhibitor (Fragment) OS=Theobroma cacao OX=3641 PE=3 SV=1
39	880.470.831.192.986	2	175.892.710.945.221	23102021_ITV_CT_03_002	-1	369.088	88.047.028.823.344	99.893	0.000685919091893084	0.389964629967462	VSTDVNIEFVPIRDR		Q3BD87	Putative 21 kDa trypsin inhibitor OS=Theobroma cacao OX=3641 PE=3 SV=1
39	880.470.831.192.986	2	175.892.710.945.221	23102021_ITV_CT_04_001	-1	367.078	88.047.073.823.344	96.451	0.000685919091893084	0.389964629967462	VSTDVNIEFVPIRDR		P32765	21 kDa seed protein OS=Theobroma cacao OX=3641 GN=ASP PE=2 SV=1
39	880.470.831.192.986	2	175.892.710.945.221	23102021_ITV_CT_04_001	-1	367.078	88.047.073.823.344	96.451	0.000685919091893084	0.389964629967462	VSTDVNIEFVPIRDR		A0A061G2K6	21 kDa seed protein OS=Theobroma cacao OX=3641 GN=TCM_012658 PE=3 SV=1
39	880.470.831.192.986	2	175.892.710.945.221	23102021_ITV_CT_04_001	-1	367.078	88.047.073.823.344	96.451	0.000685919091893084	0.389964629967462	VSTDVNIEFVPIRDR		Q8S4Z5	Trypsin inhibitor (Fragment) OS=Theobroma cacao OX=3641 PE=3 SV=1
39	880.470.831.192.986	2	175.892.710.945.221	23102021_ITV_CT_04_001	-1	367.078	88.047.073.823.344	96.451	0.000685919091893084	0.389964629967462	VSTDVNIEFVPIRDR		Q3BD87	Putative 21 kDa trypsin inhibitor OS=Theobroma cacao OX=3641 PE=3 SV=1
39	880.470.831.192.986	2	175.892.710.945.221	23102021_ITV_CT_04_002	-1	368.067	88.046.993.823.344	94.488	0.000685919091893084	0.389964629967462	VSTDVNIEFVPIRDR		P32765	21 kDa seed protein OS=Theobroma cacao OX=3641 GN=ASP PE=2 SV=1
39	880.470.831.192.986	2	175.892.710.945.221	23102021_ITV_CT_04_002	-1	368.067	88.046.993.823.344	94.488	0.000685919091893084	0.389964629967462	VSTDVNIEFVPIRDR		A0A061G2K6	21 kDa seed protein OS=Theobroma cacao OX=3641 GN=TCM_012658 PE=3 SV=1
39	880.470.831.192.986	2	175.892.710.945.221	23102021_ITV_CT_04_002	-1	368.067	88.046.993.823.344	94.488	0.000685919091893084	0.389964629967462	VSTDVNIEFVPIRDR		Q8S4Z5	Trypsin inhibitor (Fragment) OS=Theobroma cacao OX=3641 PE=3 SV=1
39	880.470.831.192.986	2	175.892.710.945.221	23102021_ITV_CT_04_002	-1	368.067	88.046.993.823.344	94.488	0.000685919091893084	0.389964629967462	VSTDVNIEFVPIRDR		Q3BD87	Putative 21 kDa trypsin inhibitor OS=Theobroma cacao OX=3641 PE=3 SV=1
39	880.470.831.192.986	2	175.892.710.945.221	23102021_ITV_CT_05_001	-1	37.483	88.046.998.823.344	100.691	0.000685919091893084	0.389964629967462	VSTDVNIEFVPIRDR		P32765	21 kDa seed protein OS=Theobroma cacao OX=3641 GN=ASP PE=2 SV=1
39	880.470.831.192.986	2	175.892.710.945.221	23102021_ITV_CT_05_001	-1	37.483	88.046.998.823.344	100.691	0.000685919091893084	0.389964629967462	VSTDVNIEFVPIRDR		A0A061G2K6	21 kDa seed protein OS=Theobroma cacao OX=3641 GN=TCM_012658 PE=3 SV=1
39	880.470.831.192.986	2	175.892.710.945.221	23102021_ITV_CT_05_001	-1	37.483	88.046.998.823.344	100.691	0.000685919091893084	0.389964629967462	VSTDVNIEFVPIRDR		Q8S4Z5	Trypsin inhibitor (Fragment) OS=Theobroma cacao OX=3641 PE=3 SV=1
39	880.470.831.192.986	2	175.892.710.945.221	23102021_ITV_CT_05_001	-1	37.483	88.046.998.823.344	100.691	0.000685919091893084	0.389964629967462	VSTDVNIEFVPIRDR		Q3BD87	Putative 21 kDa trypsin inhibitor OS=Theobroma cacao OX=3641 PE=3 SV=1
39	880.470.831.192.986	2	175.892.710.945.221	23102021_ITV_CT_05_002	-1	372.467	88.047.083.823.344	96.231	0.000685919091893084	0.389964629967462	VSTDVNIEFVPIRDR		P32765	21 kDa seed protein OS=Theobroma cacao OX=3641 GN=ASP PE=2 SV=1
39	880.470.831.192.986	2	175.892.710.945.221	23102021_ITV_CT_05_002	-1	372.467	88.047.083.823.344	96.231	0.000685919091893084	0.389964629967462	VSTDVNIEFVPIRDR		A0A061G2K6	21 kDa seed protein OS=Theobroma cacao OX=3641 GN=TCM_012658 PE=3 SV=1
39	880.470.831.192.986	2	175.892.710.945.221	23102021_ITV_CT_05_002	-1	372.467	88.047.083.823.344	96.231	0.000685919091893084	0.389964629967462	VSTDVNIEFVPIRDR		Q8S4Z5	Trypsin inhibitor (Fragment) OS=Theobroma cacao OX=3641 PE=3 SV=1
39	880.470.831.192.986	2	175.892.710.945.221	23102021_ITV_CT_05_002	-1	372.467	88.047.083.823.344	96.231	0.000685919091893084	0.389964629967462	VSTDVNIEFVPIRDR		Q3BD87	Putative 21 kDa trypsin inhibitor OS=Theobroma cacao OX=3641 PE=3 SV=1
40	641.789.112.841.387	2	128.156.367.274.901	23102021_ITV_CT_04_001	-1	276.927	64.184.363.823.344	56.593	-0.111450784105273	-869.571.251.395.149	TTVTGIEMFRK		Q03YI2	Elongation factor Tu OS=Leuconostoc mesenteroides subsp. mesenteroides (strain ATCC 8293 / DSM 20343 / BCRC 11652 / CCM 1803 / JCM 6124 / NCDO 523 / NBRC 100496 / NCIMB 8023 / NCTC 12954 / NRRL B-1118 / 37Y) OX=203120 GN=tuf PE=3 SV=1
40	641.789.112.841.387	2	128.156.367.274.901	23102021_ITV_CT_04_001	-1	276.927	64.184.363.823.344	56.593	-0.111450784105273	-869.571.251.395.149	TTVTGIEMFRK		P02992	Elongation factor Tu_ mitochondrial OS=Saccharomyces cerevisiae (strain ATCC 204508 / S288c) OX=559292 GN=TUF1 PE=1 SV=1
40	641.789.112.841.387	2	128.156.367.274.901	23102021_ITV_CT_04_001	-1	276.927	64.184.363.823.344	56.593	-0.111450784105273	-869.571.251.395.149	TTVTGLEMFRK		Q03QN5	Elongation factor Tu OS=Levilactobacillus brevis (strain ATCC 367 / BCRC 12310 / CIP 105137 / JCM 1170 / LMG 11437 / NCIMB 947 / NCTC 947) OX=387344 GN=tuf PE=3 SV=1
40	641.789.112.841.387	2	128.156.367.274.901	23102021_ITV_CT_04_001	-1	276.927	64.184.363.823.344	56.593	-0.111450784105273	-869.571.251.395.149	TTVTGIEMFRK		B1MY04	Elongation factor Tu OS=Leuconostoc citreum (strain KM20) OX=349519 GN=tuf PE=3 SV=1
41	784.425.295.422.888	2	156.683.603.791.202	23102021_ITV_CT_02_002	-1	319.101	78.442.623.823.344	77.735	-0.000485621103734957	-0.30993731409829	AAVEEGIVPGGGTALAR		Q8GBD2	Chaperonin GroEL OS=Acetobacter pasteurianus (strain NBRC 105184 / IFO 3283-01) OX=634452 GN=groEL PE=3 SV=2
41	784.425.295.422.888	2	156.683.603.791.202	23102021_ITV_CT_02_002	-1	319.101	78.442.623.823.344	77.735	-0.000485621103734957	-0.30993731409829	AAVEEGIVPGGGTALAR		Q5FPQ6	Chaperonin GroEL OS=Gluconobacter oxydans (strain 621H) OX=290633 GN=groEL PE=3 SV=1
41	784.425.295.422.888	2	156.683.603.791.202	23102021_ITV_CT_03_001	-1	325.873	78.442.603.823.344	88.653	-0.000485621103734957	-0.30993731409829	AAVEEGIVPGGGTALAR		Q8GBD2	Chaperonin GroEL OS=Acetobacter pasteurianus (strain NBRC 105184 / IFO 3283-01) OX=634452 GN=groEL PE=3 SV=2
41	784.425.295.422.888	2	156.683.603.791.202	23102021_ITV_CT_03_001	-1	325.873	78.442.603.823.344	88.653	-0.000485621103734957	-0.30993731409829	AAVEEGIVPGGGTALAR		Q5FPQ6	Chaperonin GroEL OS=Gluconobacter oxydans (strain 621H) OX=290633 GN=groEL PE=3 SV=1
41	784.425.295.422.888	2	156.683.603.791.202	23102021_ITV_CT_03_002	-1	322.983	78.442.588.823.344	86.046	-0.000485621103734957	-0.30993731409829	AAVEEGIVPGGGTALAR		Q8GBD2	Chaperonin GroEL OS=Acetobacter pasteurianus (strain NBRC 105184 / IFO 3283-01) OX=634452 GN=groEL PE=3 SV=2
41	784.425.295.422.888	2	156.683.603.791.202	23102021_ITV_CT_03_002	-1	322.983	78.442.588.823.344	86.046	-0.000485621103734957	-0.30993731409829	AAVEEGIVPGGGTALAR		Q5FPQ6	Chaperonin GroEL OS=Gluconobacter oxydans (strain 621H) OX=290633 GN=groEL PE=3 SV=1
41	784.425.295.422.888	2	156.683.603.791.202	23102021_ITV_CT_04_001	-1	320.798	78.442.598.823.344	101.193	-0.000485621103734957	-0.30993731409829	AAVEEGIVPGGGTALAR		Q8GBD2	Chaperonin GroEL OS=Acetobacter pasteurianus (strain NBRC 105184 / IFO 3283-01) OX=634452 GN=groEL PE=3 SV=2
41	784.425.295.422.888	2	156.683.603.791.202	23102021_ITV_CT_04_001	-1	320.798	78.442.598.823.344	101.193	-0.000485621103734957	-0.30993731409829	AAVEEGIVPGGGTALAR		Q5FPQ6	Chaperonin GroEL OS=Gluconobacter oxydans (strain 621H) OX=290633 GN=groEL PE=3 SV=1
41	784.425.295.422.888	2	156.683.603.791.202	23102021_ITV_CT_04_002	-1	321.036	78.442.553.823.344	96.342	-0.000485621103734957	-0.30993731409829	AAVEEGIVPGGGTALAR		Q8GBD2	Chaperonin GroEL OS=Acetobacter pasteurianus (strain NBRC 105184 / IFO 3283-01) OX=634452 GN=groEL PE=3 SV=2
41	784.425.295.422.888	2	156.683.603.791.202	23102021_ITV_CT_04_002	-1	321.036	78.442.553.823.344	96.342	-0.000485621103734957	-0.30993731409829	AAVEEGIVPGGGTALAR		Q5FPQ6	Chaperonin GroEL OS=Gluconobacter oxydans (strain 621H) OX=290633 GN=groEL PE=3 SV=1
41	784.425.295.422.888	2	156.683.603.791.202	23102021_ITV_CT_05_001	-1	324.092	78.442.568.823.344	95.766	-0.000485621103734957	-0.30993731409829	AAVEEGIVPGGGTALAR		Q8GBD2	Chaperonin GroEL OS=Acetobacter pasteurianus (strain NBRC 105184 / IFO 3283-01) OX=634452 GN=groEL PE=3 SV=2
41	784.425.295.422.888	2	156.683.603.791.202	23102021_ITV_CT_05_001	-1	324.092	78.442.568.823.344	95.766	-0.000485621103734957	-0.30993731409829	AAVEEGIVPGGGTALAR		Q5FPQ6	Chaperonin GroEL OS=Gluconobacter oxydans (strain 621H) OX=290633 GN=groEL PE=3 SV=1
41	784.425.295.422.888	2	156.683.603.791.202	23102021_ITV_CT_05_002	-1	324.679	78.442.568.823.344	97.545	-0.000485621103734957	-0.30993731409829	AAVEEGIVPGGGTALAR		Q8GBD2	Chaperonin GroEL OS=Acetobacter pasteurianus (strain NBRC 105184 / IFO 3283-01) OX=634452 GN=groEL PE=3 SV=2
41	784.425.295.422.888	2	156.683.603.791.202	23102021_ITV_CT_05_002	-1	324.679	78.442.568.823.344	97.545	-0.000485621103734957	-0.30993731409829	AAVEEGIVPGGGTALAR		Q5FPQ6	Chaperonin GroEL OS=Gluconobacter oxydans (strain 621H) OX=290633 GN=groEL PE=3 SV=1
42	630.338.362.577.086	2	125.866.217.222.041	23102021_ITV_CT_04_001	-1	287.248	63.033.868.823.344	69.829	-0.0147513127078582	-117.196.974.315.308	DESGKVVALDVK		A0A1G5KU60	Co-chaperonin GroES OS=Microvirga guangxiensis OX=549386 GN=groES PE=3 SV=1
42	630.338.362.577.086	2	125.866.217.222.041	23102021_ITV_CT_04_001	-1	287.248	63.033.868.823.344	69.829	-0.0147513127078582	-117.196.974.315.308	DESGKVVALDVK		A0A086ME77	Co-chaperonin GroES OS=Microvirga sp. BSC39 OX=1549810 GN=groES PE=3 SV=1
42	630.338.362.577.086	2	125.866.217.222.041	23102021_ITV_CT_04_001	-1	287.248	63.033.868.823.344	69.829	-0.0147513127078582	-117.196.974.315.308	DESGKVVALDVK		A0A891N007	Co-chaperone GroES OS=Microvirga sp. VF16 OX=2807101 GN=groES PE=4 SV=1
42	630.338.362.577.086	2	125.866.217.222.041	23102021_ITV_CT_04_001	-1	287.248	63.033.868.823.344	69.829	-0.0147513127078582	-117.196.974.315.308	DESGKVVALDVK		A0A5N7N2T0	Co-chaperonin GroES OS=Microvirga tunisiensis OX=2108360 GN=groES PE=3 SV=1
42	630.338.362.577.086	2	125.866.217.222.041	23102021_ITV_CT_04_001	-1	287.248	63.033.868.823.344	69.829	-0.0147513127078582	-117.196.974.315.308	DESGKVVALDVK		A0A891NGV1	Co-chaperone GroES OS=Microvirga sp. VF16 OX=2807101 GN=groES PE=4 SV=1
42	630.338.362.577.086	2	125.866.217.222.041	23102021_ITV_CT_04_001	-1	287.248	63.033.868.823.344	69.829	-0.0147513127078582	-117.196.974.315.308	DESGKVVALDVK		A0A1B2EDE9	Co-chaperonin GroES OS=Microvirga ossetica OX=1882682 GN=groES PE=3 SV=1
42	630.338.362.577.086	2	125.866.217.222.041	23102021_ITV_CT_04_001	-1	287.248	63.033.868.823.344	69.829	-0.0147513127078582	-117.196.974.315.308	DESGKVVALDVK		A0A1B2EXL8	Co-chaperonin GroES OS=Microvirga ossetica OX=1882682 GN=groES PE=3 SV=1
42	630.338.362.577.086	2	125.866.217.222.041	23102021_ITV_CT_04_001	-1	287.248	63.033.868.823.344	69.829	-0.0147513127078582	-117.196.974.315.308	DESGKVVALDVK		A0A7W6IEL4	Co-chaperonin GroES OS=Microvirga flocculans OX=217168 GN=groES PE=3 SV=1
42	630.338.362.577.086	2	125.866.217.222.041	23102021_ITV_CT_04_001	-1	287.248	63.033.868.823.344	69.829	-0.0147513127078582	-117.196.974.315.308	DESGKVVALDVK		A0A891NCS2	Co-chaperone GroES OS=Microvirga sp. VF16 OX=2807101 GN=groES PE=4 SV=1
42	630.338.362.577.086	2	125.866.217.222.041	23102021_ITV_CT_04_001	-1	287.248	63.033.868.823.344	69.829	-0.0147513127078582	-117.196.974.315.308	DESGKVVALDVK		A0A1G5JF61	10 kDa chaperonin (Fragment) OS=Microvirga guangxiensis OX=549386 GN=SAMN02927923_02605 PE=3 SV=1
42	630.338.362.577.086	2	125.866.217.222.041	23102021_ITV_CT_04_001	-1	287.248	63.033.868.823.344	69.829	-0.0147513127078582	-117.196.974.315.308	DESGKVVALDVK		A0A086MKM6	Co-chaperonin GroES OS=Microvirga sp. BSC39 OX=1549810 GN=groES PE=3 SV=1
42	630.338.362.577.086	2	125.866.217.222.041	23102021_ITV_CT_04_001	-1	271.053	63.033.473.823.344	55.922	0.0216486872920996	172.000.558.438.479	QALAAEDSEVVK		A0A1B2EIE5	Chaperone protein DnaK OS=Microvirga ossetica OX=1882682 GN=dnaK PE=2 SV=1
42	630.338.362.577.086	2	125.866.217.222.041	23102021_ITV_CT_04_001	-1	259.648	63.032.468.823.344	62.465	0.0282486872920344	224.439.265.173.605	DAMVKLGGDPTR		A0A4R6WT07	Aconitate hydratase OS=Dongia mobilis OX=578943 GN=A8950_1830 PE=3 SV=1
42	630.338.362.577.086	2	125.866.217.222.041	23102021_ITV_CT_05_001	-1	285.129	63.033.923.823.344	58.393	-0.00815131270792335	-647.613.005.210.325	LENVTLNMLGR		A0A370HL69	Chaperonin GroEL OS=Microvirga subterranea OX=186651 GN=groEL PE=3 SV=1
42	630.338.362.577.086	2	125.866.217.222.041	23102021_ITV_CT_05_001	-1	285.129	63.033.923.823.344	58.393	-0.00815131270792335	-647.613.005.210.325	LENVTLNMLGR		A0A838BVS3	Chaperonin GroEL OS=Microvirga mediterraneensis OX=2754695 GN=groL PE=3 SV=1
42	630.338.362.577.086	2	125.866.217.222.041	23102021_ITV_CT_05_001	-1	285.129	63.033.923.823.344	58.393	-0.00815131270792335	-647.613.005.210.325	LENVTLNMLGR		A0A370HI32	Chaperonin GroEL OS=Microvirga subterranea OX=186651 GN=groEL PE=3 SV=1
42	630.338.362.577.086	2	125.866.217.222.041	23102021_ITV_CT_05_001	-1	285.129	63.033.923.823.344	58.393	-0.00815131270792335	-647.613.005.210.325	LENVTLNMLGR		A0A086MM58	Chaperonin GroEL OS=Microvirga sp. BSC39 OX=1549810 GN=groEL PE=3 SV=1
42	630.338.362.577.086	2	125.866.217.222.041	23102021_ITV_CT_05_001	-1	285.129	63.033.923.823.344	58.393	-0.00815131270792335	-647.613.005.210.325	LENVTLNMLGR		A0A7W4YWY8	Chaperonin GroEL OS=Microvirga lupini OX=420324 GN=groEL PE=3 SV=1
42	630.338.362.577.086	2	125.866.217.222.041	23102021_ITV_CT_05_001	-1	285.129	63.033.923.823.344	58.393	-0.00815131270792335	-647.613.005.210.325	LENVTLNMLGR		A0A5P9JTG0	Chaperonin GroEL OS=Microvirga thermotolerans OX=2651334 GN=groL PE=3 SV=1
42	630.338.362.577.086	2	125.866.217.222.041	23102021_ITV_CT_05_001	-1	285.129	63.033.923.823.344	58.393	-0.00815131270792335	-647.613.005.210.325	LENVTLNMLGR		A0A7W6IDI1	Chaperonin GroEL OS=Microvirga flocculans OX=217168 GN=groEL PE=3 SV=1
42	630.338.362.577.086	2	125.866.217.222.041	23102021_ITV_CT_05_002	-1	265.857	63.032.498.823.344	56.856	0.0275486872919828	218.877.558.084.734	YGFIESPYRK		A0A211ZJP6	DNA-directed RNA polymerase subunit beta OS=Inquilinus limosus OX=171674 GN=rpoB PE=3 SV=1
42	630.338.362.577.086	2	125.866.217.222.041	23102021_ITV_CT_05_002	-1	265.857	63.032.498.823.344	56.856	0.0275486872919828	218.877.558.084.734	YGFIESPYRK		A0A0A0D9M7	DNA-directed RNA polymerase subunit beta OS=Inquilinus limosus MP06 OX=1398085 GN=rpoB PE=3 SV=1
45	746.848.595.479.684	2	149.168.263.802.561	23102021_ITV_CT_00_001	-1	41.778	74.684.843.823.344	93.524	0.000914492489073382	0.6130614022054	GEPGPNTLCSWFK	[9] Carbamidomethyl C	P32765	21 kDa seed protein OS=Theobroma cacao OX=3641 GN=ASP PE=2 SV=1
45	746.848.595.479.684	2	149.168.263.802.561	23102021_ITV_CT_00_001	-1	41.778	74.684.843.823.344	93.524	0.000914492489073382	0.6130614022054	GEPGPNTLCSWFK	[9] Carbamidomethyl C	A0A061G2K6	21 kDa seed protein OS=Theobroma cacao OX=3641 GN=TCM_012658 PE=3 SV=1
45	746.848.595.479.684	2	149.168.263.802.561	23102021_ITV_CT_00_001	-1	41.778	74.684.843.823.344	93.524	0.000914492489073382	0.6130614022054	GEPGPNTLCSWFK	[9] Carbamidomethyl C	Q8S4Z5	Trypsin inhibitor (Fragment) OS=Theobroma cacao OX=3641 PE=3 SV=1
45	746.848.595.479.684	2	149.168.263.802.561	23102021_ITV_CT_00_002	-1	417.053	74.684.848.823.344	94.096	0.000914492489073382	0.6130614022054	GEPGPNTLCSWFK	[9] Carbamidomethyl C	P32765	21 kDa seed protein OS=Theobroma cacao OX=3641 GN=ASP PE=2 SV=1
45	746.848.595.479.684	2	149.168.263.802.561	23102021_ITV_CT_00_002	-1	417.053	74.684.848.823.344	94.096	0.000914492489073382	0.6130614022054	GEPGPNTLCSWFK	[9] Carbamidomethyl C	A0A061G2K6	21 kDa seed protein OS=Theobroma cacao OX=3641 GN=TCM_012658 PE=3 SV=1
45	746.848.595.479.684	2	149.168.263.802.561	23102021_ITV_CT_00_002	-1	417.053	74.684.848.823.344	94.096	0.000914492489073382	0.6130614022054	GEPGPNTLCSWFK	[9] Carbamidomethyl C	Q8S4Z5	Trypsin inhibitor (Fragment) OS=Theobroma cacao OX=3641 PE=3 SV=1
45	746.848.595.479.684	2	149.168.263.802.561	23102021_ITV_CT_01_001	-1	419.953	74.684.813.823.344	93.898	0.000914492489073382	0.6130614022054	GEPGPNTLCSWFK	[9] Carbamidomethyl C	P32765	21 kDa seed protein OS=Theobroma cacao OX=3641 GN=ASP PE=2 SV=1
45	746.848.595.479.684	2	149.168.263.802.561	23102021_ITV_CT_01_001	-1	419.953	74.684.813.823.344	93.898	0.000914492489073382	0.6130614022054	GEPGPNTLCSWFK	[9] Carbamidomethyl C	A0A061G2K6	21 kDa seed protein OS=Theobroma cacao OX=3641 GN=TCM_012658 PE=3 SV=1
45	746.848.595.479.684	2	149.168.263.802.561	23102021_ITV_CT_01_001	-1	419.953	74.684.813.823.344	93.898	0.000914492489073382	0.6130614022054	GEPGPNTLCSWFK	[9] Carbamidomethyl C	Q8S4Z5	Trypsin inhibitor (Fragment) OS=Theobroma cacao OX=3641 PE=3 SV=1
45	746.848.595.479.684	2	149.168.263.802.561	23102021_ITV_CT_01_002	-1	41.728	74.684.853.823.344	91.928	0.000914492489073382	0.6130614022054	GEPGPNTLCSWFK	[9] Carbamidomethyl C	P32765	21 kDa seed protein OS=Theobroma cacao OX=3641 GN=ASP PE=2 SV=1
45	746.848.595.479.684	2	149.168.263.802.561	23102021_ITV_CT_01_002	-1	41.728	74.684.853.823.344	91.928	0.000914492489073382	0.6130614022054	GEPGPNTLCSWFK	[9] Carbamidomethyl C	A0A061G2K6	21 kDa seed protein OS=Theobroma cacao OX=3641 GN=TCM_012658 PE=3 SV=1
45	746.848.595.479.684	2	149.168.263.802.561	23102021_ITV_CT_01_002	-1	41.728	74.684.853.823.344	91.928	0.000914492489073382	0.6130614022054	GEPGPNTLCSWFK	[9] Carbamidomethyl C	Q8S4Z5	Trypsin inhibitor (Fragment) OS=Theobroma cacao OX=3641 PE=3 SV=1
45	746.848.595.479.684	2	149.168.263.802.561	23102021_ITV_CT_02_001	-1	416.457	74.684.843.823.344	90.654	0.000914492489073382	0.6130614022054	GEPGPNTLCSWFK	[9] Carbamidomethyl C	P32765	21 kDa seed protein OS=Theobroma cacao OX=3641 GN=ASP PE=2 SV=1
45	746.848.595.479.684	2	149.168.263.802.561	23102021_ITV_CT_02_001	-1	416.457	74.684.843.823.344	90.654	0.000914492489073382	0.6130614022054	GEPGPNTLCSWFK	[9] Carbamidomethyl C	A0A061G2K6	21 kDa seed protein OS=Theobroma cacao OX=3641 GN=TCM_012658 PE=3 SV=1
45	746.848.595.479.684	2	149.168.263.802.561	23102021_ITV_CT_02_001	-1	416.457	74.684.843.823.344	90.654	0.000914492489073382	0.6130614022054	GEPGPNTLCSWFK	[9] Carbamidomethyl C	Q8S4Z5	Trypsin inhibitor (Fragment) OS=Theobroma cacao OX=3641 PE=3 SV=1
45	746.848.595.479.684	2	149.168.263.802.561	23102021_ITV_CT_02_002	-1	417.842	74.684.808.823.344	88.412	0.000914492489073382	0.6130614022054	GEPGPNTLCSWFK	[9] Carbamidomethyl C	P32765	21 kDa seed protein OS=Theobroma cacao OX=3641 GN=ASP PE=2 SV=1
45	746.848.595.479.684	2	149.168.263.802.561	23102021_ITV_CT_02_002	-1	417.842	74.684.808.823.344	88.412	0.000914492489073382	0.6130614022054	GEPGPNTLCSWFK	[9] Carbamidomethyl C	A0A061G2K6	21 kDa seed protein OS=Theobroma cacao OX=3641 GN=TCM_012658 PE=3 SV=1
45	746.848.595.479.684	2	149.168.263.802.561	23102021_ITV_CT_02_002	-1	417.842	74.684.808.823.344	88.412	0.000914492489073382	0.6130614022054	GEPGPNTLCSWFK	[9] Carbamidomethyl C	Q8S4Z5	Trypsin inhibitor (Fragment) OS=Theobroma cacao OX=3641 PE=3 SV=1
45	746.848.595.479.684	2	149.168.263.802.561	23102021_ITV_CT_03_001	-1	423.819	74.684.813.823.344	89.506	0.000914492489073382	0.6130614022054	GEPGPNTLCSWFK	[9] Carbamidomethyl C	P32765	21 kDa seed protein OS=Theobroma cacao OX=3641 GN=ASP PE=2 SV=1
45	746.848.595.479.684	2	149.168.263.802.561	23102021_ITV_CT_03_001	-1	423.819	74.684.813.823.344	89.506	0.000914492489073382	0.6130614022054	GEPGPNTLCSWFK	[9] Carbamidomethyl C	A0A061G2K6	21 kDa seed protein OS=Theobroma cacao OX=3641 GN=TCM_012658 PE=3 SV=1
45	746.848.595.479.684	2	149.168.263.802.561	23102021_ITV_CT_03_001	-1	423.819	74.684.813.823.344	89.506	0.000914492489073382	0.6130614022054	GEPGPNTLCSWFK	[9] Carbamidomethyl C	Q8S4Z5	Trypsin inhibitor (Fragment) OS=Theobroma cacao OX=3641 PE=3 SV=1
45	746.848.595.479.684	2	149.168.263.802.561	23102021_ITV_CT_03_002	-1	420.931	74.684.823.823.344	8.768	0.000914492489073382	0.6130614022054	GEPGPNTLCSWFK	[9] Carbamidomethyl C	P32765	21 kDa seed protein OS=Theobroma cacao OX=3641 GN=ASP PE=2 SV=1
45	746.848.595.479.684	2	149.168.263.802.561	23102021_ITV_CT_03_002	-1	420.931	74.684.823.823.344	8.768	0.000914492489073382	0.6130614022054	GEPGPNTLCSWFK	[9] Carbamidomethyl C	A0A061G2K6	21 kDa seed protein OS=Theobroma cacao OX=3641 GN=TCM_012658 PE=3 SV=1
45	746.848.595.479.684	2	149.168.263.802.561	23102021_ITV_CT_03_002	-1	420.931	74.684.823.823.344	8.768	0.000914492489073382	0.6130614022054	GEPGPNTLCSWFK	[9] Carbamidomethyl C	Q8S4Z5	Trypsin inhibitor (Fragment) OS=Theobroma cacao OX=3641 PE=3 SV=1
45	746.848.595.479.684	2	149.168.263.802.561	23102021_ITV_CT_04_001	-1	415.182	74.684.853.823.344	85.284	0.000914492489073382	0.6130614022054	GEPGPNTLCSWFK	[9] Carbamidomethyl C	P32765	21 kDa seed protein OS=Theobroma cacao OX=3641 GN=ASP PE=2 SV=1
45	746.848.595.479.684	2	149.168.263.802.561	23102021_ITV_CT_04_001	-1	415.182	74.684.853.823.344	85.284	0.000914492489073382	0.6130614022054	GEPGPNTLCSWFK	[9] Carbamidomethyl C	A0A061G2K6	21 kDa seed protein OS=Theobroma cacao OX=3641 GN=TCM_012658 PE=3 SV=1
45	746.848.595.479.684	2	149.168.263.802.561	23102021_ITV_CT_04_001	-1	415.182	74.684.853.823.344	85.284	0.000914492489073382	0.6130614022054	GEPGPNTLCSWFK	[9] Carbamidomethyl C	Q8S4Z5	Trypsin inhibitor (Fragment) OS=Theobroma cacao OX=3641 PE=3 SV=1
45	746.848.595.479.684	2	149.168.263.802.561	23102021_ITV_CT_04_002	-1	416.033	74.684.843.823.344	82.266	0.000914492489073382	0.6130614022054	GEPGPNTLCSWFK	[9] Carbamidomethyl C	P32765	21 kDa seed protein OS=Theobroma cacao OX=3641 GN=ASP PE=2 SV=1
45	746.848.595.479.684	2	149.168.263.802.561	23102021_ITV_CT_04_002	-1	416.033	74.684.843.823.344	82.266	0.000914492489073382	0.6130614022054	GEPGPNTLCSWFK	[9] Carbamidomethyl C	A0A061G2K6	21 kDa seed protein OS=Theobroma cacao OX=3641 GN=TCM_012658 PE=3 SV=1
45	746.848.595.479.684	2	149.168.263.802.561	23102021_ITV_CT_04_002	-1	416.033	74.684.843.823.344	82.266	0.000914492489073382	0.6130614022054	GEPGPNTLCSWFK	[9] Carbamidomethyl C	Q8S4Z5	Trypsin inhibitor (Fragment) OS=Theobroma cacao OX=3641 PE=3 SV=1
45	746.848.595.479.684	2	149.168.263.802.561	23102021_ITV_CT_05_001	-1	42.177	74.684.853.823.344	85.724	0.000914492489073382	0.6130614022054	GEPGPNTLCSWFK	[9] Carbamidomethyl C	P32765	21 kDa seed protein OS=Theobroma cacao OX=3641 GN=ASP PE=2 SV=1
45	746.848.595.479.684	2	149.168.263.802.561	23102021_ITV_CT_05_001	-1	42.177	74.684.853.823.344	85.724	0.000914492489073382	0.6130614022054	GEPGPNTLCSWFK	[9] Carbamidomethyl C	A0A061G2K6	21 kDa seed protein OS=Theobroma cacao OX=3641 GN=TCM_012658 PE=3 SV=1
45	746.848.595.479.684	2	149.168.263.802.561	23102021_ITV_CT_05_001	-1	42.177	74.684.853.823.344	85.724	0.000914492489073382	0.6130614022054	GEPGPNTLCSWFK	[9] Carbamidomethyl C	Q8S4Z5	Trypsin inhibitor (Fragment) OS=Theobroma cacao OX=3641 PE=3 SV=1
45	746.848.595.479.684	2	149.168.263.802.561	23102021_ITV_CT_05_002	-1	420.515	74.684.863.823.344	85.553	0.000914492489073382	0.6130614022054	GEPGPNTLCSWFK	[9] Carbamidomethyl C	P32765	21 kDa seed protein OS=Theobroma cacao OX=3641 GN=ASP PE=2 SV=1
45	746.848.595.479.684	2	149.168.263.802.561	23102021_ITV_CT_05_002	-1	420.515	74.684.863.823.344	85.553	0.000914492489073382	0.6130614022054	GEPGPNTLCSWFK	[9] Carbamidomethyl C	A0A061G2K6	21 kDa seed protein OS=Theobroma cacao OX=3641 GN=TCM_012658 PE=3 SV=1
45	746.848.595.479.684	2	149.168.263.802.561	23102021_ITV_CT_05_002	-1	420.515	74.684.863.823.344	85.553	0.000914492489073382	0.6130614022054	GEPGPNTLCSWFK	[9] Carbamidomethyl C	Q8S4Z5	Trypsin inhibitor (Fragment) OS=Theobroma cacao OX=3641 PE=3 SV=1
46	546.280.371.083.626	2	109.054.618.923.349	23102021_ITV_CT_00_001	-1	360.252	54.628.053.823.344	99.092	0.00146570037190941	134.400.757.738.836	WWVTTDGVK		P32765	21 kDa seed protein OS=Theobroma cacao OX=3641 GN=ASP PE=2 SV=1
46	546.280.371.083.626	2	109.054.618.923.349	23102021_ITV_CT_00_001	-1	360.252	54.628.053.823.344	99.092	0.00146570037190941	134.400.757.738.836	WWVTTDGVK		A0A061G2K6	21 kDa seed protein OS=Theobroma cacao OX=3641 GN=TCM_012658 PE=3 SV=1
46	546.280.371.083.626	2	109.054.618.923.349	23102021_ITV_CT_00_001	-1	360.252	54.628.053.823.344	99.092	0.00146570037190941	134.400.757.738.836	WWVTTDGVK		Q8S4Z5	Trypsin inhibitor (Fragment) OS=Theobroma cacao OX=3641 PE=3 SV=1
46	546.280.371.083.626	2	109.054.618.923.349	23102021_ITV_CT_00_001	-1	360.252	54.628.053.823.344	99.092	0.00146570037190941	134.400.757.738.836	WWVTTDGVK		A0A061FVK5	21 kDa seed protein OS=Theobroma cacao OX=3641 GN=TCM_012673 PE=3 SV=1
46	546.280.371.083.626	2	109.054.618.923.349	23102021_ITV_CT_00_001	-1	360.252	54.628.053.823.344	99.092	0.00146570037190941	134.400.757.738.836	WWVTTDGVK		A0A061FWL5	21 kDa seed protein OS=Theobroma cacao OX=3641 GN=TCM_012662 PE=3 SV=1
46	546.280.371.083.626	2	109.054.618.923.349	23102021_ITV_CT_00_002	-1	360.069	54.628.013.823.344	101.552	0.00146570037190941	134.400.757.738.836	WWVTTDGVK		P32765	21 kDa seed protein OS=Theobroma cacao OX=3641 GN=ASP PE=2 SV=1
46	546.280.371.083.626	2	109.054.618.923.349	23102021_ITV_CT_00_002	-1	360.069	54.628.013.823.344	101.552	0.00146570037190941	134.400.757.738.836	WWVTTDGVK		A0A061G2K6	21 kDa seed protein OS=Theobroma cacao OX=3641 GN=TCM_012658 PE=3 SV=1
46	546.280.371.083.626	2	109.054.618.923.349	23102021_ITV_CT_00_002	-1	360.069	54.628.013.823.344	101.552	0.00146570037190941	134.400.757.738.836	WWVTTDGVK		Q8S4Z5	Trypsin inhibitor (Fragment) OS=Theobroma cacao OX=3641 PE=3 SV=1
46	546.280.371.083.626	2	109.054.618.923.349	23102021_ITV_CT_00_002	-1	360.069	54.628.013.823.344	101.552	0.00146570037190941	134.400.757.738.836	WWVTTDGVK		A0A061FVK5	21 kDa seed protein OS=Theobroma cacao OX=3641 GN=TCM_012673 PE=3 SV=1
46	546.280.371.083.626	2	109.054.618.923.349	23102021_ITV_CT_00_002	-1	360.069	54.628.013.823.344	101.552	0.00146570037190941	134.400.757.738.836	WWVTTDGVK		A0A061FWL5	21 kDa seed protein OS=Theobroma cacao OX=3641 GN=TCM_012662 PE=3 SV=1
46	546.280.371.083.626	2	109.054.618.923.349	23102021_ITV_CT_02_001	-1	359.577	54.628.028.823.344	100.348	0.00146570037190941	134.400.757.738.836	WWVTTDGVK		P32765	21 kDa seed protein OS=Theobroma cacao OX=3641 GN=ASP PE=2 SV=1
46	546.280.371.083.626	2	109.054.618.923.349	23102021_ITV_CT_02_001	-1	359.577	54.628.028.823.344	100.348	0.00146570037190941	134.400.757.738.836	WWVTTDGVK		A0A061G2K6	21 kDa seed protein OS=Theobroma cacao OX=3641 GN=TCM_012658 PE=3 SV=1
46	546.280.371.083.626	2	109.054.618.923.349	23102021_ITV_CT_02_001	-1	359.577	54.628.028.823.344	100.348	0.00146570037190941	134.400.757.738.836	WWVTTDGVK		Q8S4Z5	Trypsin inhibitor (Fragment) OS=Theobroma cacao OX=3641 PE=3 SV=1
46	546.280.371.083.626	2	109.054.618.923.349	23102021_ITV_CT_02_001	-1	359.577	54.628.028.823.344	100.348	0.00146570037190941	134.400.757.738.836	WWVTTDGVK		A0A061FVK5	21 kDa seed protein OS=Theobroma cacao OX=3641 GN=TCM_012673 PE=3 SV=1
46	546.280.371.083.626	2	109.054.618.923.349	23102021_ITV_CT_02_001	-1	359.577	54.628.028.823.344	100.348	0.00146570037190941	134.400.757.738.836	WWVTTDGVK		A0A061FWL5	21 kDa seed protein OS=Theobroma cacao OX=3641 GN=TCM_012662 PE=3 SV=1
47	800.869.896.001.481	2	15.997.252.390.692	23102021_ITV_CT_00_001	-1	211.004	80.087.038.823.344	86.026	0.00061553608156828	0.384776274937132	CDVEPGRCNLQPR	[1] Carbamidomethyl C|[8] Carbamidomethyl C	A0A061F5B4	2S albumin storage protein_ putative OS=Theobroma cacao OX=3641 GN=TCM_031073 PE=3 SV=1
47	800.869.896.001.481	2	15.997.252.390.692	23102021_ITV_CT_01_001	-1	201.584	80.087.023.823.344	89.301	0.00061553608156828	0.384776274937132	CDVEPGRCNLQPR	[1] Carbamidomethyl C|[8] Carbamidomethyl C	A0A061F5B4	2S albumin storage protein_ putative OS=Theobroma cacao OX=3641 GN=TCM_031073 PE=3 SV=1
47	800.869.896.001.481	2	15.997.252.390.692	23102021_ITV_CT_01_002	-1	201.533	80.086.963.823.344	8.994	0.00061553608156828	0.384776274937132	CDVEPGRCNLQPR	[1] Carbamidomethyl C|[8] Carbamidomethyl C	A0A061F5B4	2S albumin storage protein_ putative OS=Theobroma cacao OX=3641 GN=TCM_031073 PE=3 SV=1
47	800.869.896.001.481	2	15.997.252.390.692	23102021_ITV_CT_02_001	-1	202.407	80.086.973.823.344	89.832	0.00061553608156828	0.384776274937132	CDVEPGRCNLQPR	[1] Carbamidomethyl C|[8] Carbamidomethyl C	A0A061F5B4	2S albumin storage protein_ putative OS=Theobroma cacao OX=3641 GN=TCM_031073 PE=3 SV=1
47	800.869.896.001.481	2	15.997.252.390.692	23102021_ITV_CT_02_002	-1	203.271	80.086.978.823.344	89.082	0.00061553608156828	0.384776274937132	CDVEPGRCNLQPR	[1] Carbamidomethyl C|[8] Carbamidomethyl C	A0A061F5B4	2S albumin storage protein_ putative OS=Theobroma cacao OX=3641 GN=TCM_031073 PE=3 SV=1
47	800.869.896.001.481	2	15.997.252.390.692	23102021_ITV_CT_03_002	-1	202.798	80.086.948.823.344	88.642	0.00061553608156828	0.384776274937132	CDVEPGRCNLQPR	[1] Carbamidomethyl C|[8] Carbamidomethyl C	A0A061F5B4	2S albumin storage protein_ putative OS=Theobroma cacao OX=3641 GN=TCM_031073 PE=3 SV=1
47	800.869.896.001.481	2	15.997.252.390.692	23102021_ITV_CT_04_001	-1	200.863	80.087.023.823.344	92.558	0.00061553608156828	0.384776274937132	CDVEPGRCNLQPR	[1] Carbamidomethyl C|[8] Carbamidomethyl C	A0A061F5B4	2S albumin storage protein_ putative OS=Theobroma cacao OX=3641 GN=TCM_031073 PE=3 SV=1
47	800.869.896.001.481	2	15.997.252.390.692	23102021_ITV_CT_04_002	-1	204.907	80.086.888.823.344	90.927	0.00061553608156828	0.384776274937132	CDVEPGRCNLQPR	[1] Carbamidomethyl C|[8] Carbamidomethyl C	A0A061F5B4	2S albumin storage protein_ putative OS=Theobroma cacao OX=3641 GN=TCM_031073 PE=3 SV=1
47	800.869.896.001.481	2	15.997.252.390.692	23102021_ITV_CT_05_001	-1	202.823	80.086.953.823.344	97.897	0.00061553608156828	0.384776274937132	CDVEPGRCNLQPR	[1] Carbamidomethyl C|[8] Carbamidomethyl C	A0A061F5B4	2S albumin storage protein_ putative OS=Theobroma cacao OX=3641 GN=TCM_031073 PE=3 SV=1
47	800.869.896.001.481	2	15.997.252.390.692	23102021_ITV_CT_05_002	-1	202.151	80.086.923.823.344	86.436	0.00061553608156828	0.384776274937132	CDVEPGRCNLQPR	[1] Carbamidomethyl C|[8] Carbamidomethyl C	A0A061F5B4	2S albumin storage protein_ putative OS=Theobroma cacao OX=3641 GN=TCM_031073 PE=3 SV=1
49	118.256.932.929.429	2	236.312.410.565.481	23102021_ITV_CT_00_001	-1	350.987	118.256.828.823.344	98.277	-1,79E+09	-0.00756553968453993	SDLDNGTPVIFSNADSKDDVVR		P32765	21 kDa seed protein OS=Theobroma cacao OX=3641 GN=ASP PE=2 SV=1
49	118.256.932.929.429	2	236.312.410.565.481	23102021_ITV_CT_00_001	-1	350.987	118.256.828.823.344	98.277	-1,79E+09	-0.00756553968453993	SDLDNGTPVIFSNADSKDDVVR		A0A061G2K6	21 kDa seed protein OS=Theobroma cacao OX=3641 GN=TCM_012658 PE=3 SV=1
49	118.256.932.929.429	2	236.312.410.565.481	23102021_ITV_CT_00_001	-1	350.987	118.256.828.823.344	98.277	-1,79E+09	-0.00756553968453993	SDLDNGTPVIFSNADSKDDVVR		Q8S4Z5	Trypsin inhibitor (Fragment) OS=Theobroma cacao OX=3641 PE=3 SV=1
49	118.256.932.929.429	2	236.312.410.565.481	23102021_ITV_CT_00_002	-1	346.098	118.256.943.823.344	98.383	-1,79E+09	-0.00756553968453993	SDLDNGTPVIFSNADSKDDVVR		P32765	21 kDa seed protein OS=Theobroma cacao OX=3641 GN=ASP PE=2 SV=1
49	118.256.932.929.429	2	236.312.410.565.481	23102021_ITV_CT_00_002	-1	346.098	118.256.943.823.344	98.383	-1,79E+09	-0.00756553968453993	SDLDNGTPVIFSNADSKDDVVR		A0A061G2K6	21 kDa seed protein OS=Theobroma cacao OX=3641 GN=TCM_012658 PE=3 SV=1
49	118.256.932.929.429	2	236.312.410.565.481	23102021_ITV_CT_00_002	-1	346.098	118.256.943.823.344	98.383	-1,79E+09	-0.00756553968453993	SDLDNGTPVIFSNADSKDDVVR		Q8S4Z5	Trypsin inhibitor (Fragment) OS=Theobroma cacao OX=3641 PE=3 SV=1
49	118.256.932.929.429	2	236.312.410.565.481	23102021_ITV_CT_01_001	-1	346.586	118.256.893.823.344	99.926	-1,79E+09	-0.00756553968453993	SDLDNGTPVIFSNADSKDDVVR		P32765	21 kDa seed protein OS=Theobroma cacao OX=3641 GN=ASP PE=2 SV=1
49	118.256.932.929.429	2	236.312.410.565.481	23102021_ITV_CT_01_001	-1	346.586	118.256.893.823.344	99.926	-1,79E+09	-0.00756553968453993	SDLDNGTPVIFSNADSKDDVVR		A0A061G2K6	21 kDa seed protein OS=Theobroma cacao OX=3641 GN=TCM_012658 PE=3 SV=1
49	118.256.932.929.429	2	236.312.410.565.481	23102021_ITV_CT_01_001	-1	346.586	118.256.893.823.344	99.926	-1,79E+09	-0.00756553968453993	SDLDNGTPVIFSNADSKDDVVR		Q8S4Z5	Trypsin inhibitor (Fragment) OS=Theobroma cacao OX=3641 PE=3 SV=1
49	118.256.932.929.429	2	236.312.410.565.481	23102021_ITV_CT_01_002	-1	34.336	118.256.973.823.344	99.382	-1,79E+09	-0.00756553968453993	SDLDNGTPVIFSNADSKDDVVR		P32765	21 kDa seed protein OS=Theobroma cacao OX=3641 GN=ASP PE=2 SV=1
49	118.256.932.929.429	2	236.312.410.565.481	23102021_ITV_CT_01_002	-1	34.336	118.256.973.823.344	99.382	-1,79E+09	-0.00756553968453993	SDLDNGTPVIFSNADSKDDVVR		A0A061G2K6	21 kDa seed protein OS=Theobroma cacao OX=3641 GN=TCM_012658 PE=3 SV=1
49	118.256.932.929.429	2	236.312.410.565.481	23102021_ITV_CT_01_002	-1	34.336	118.256.973.823.344	99.382	-1,79E+09	-0.00756553968453993	SDLDNGTPVIFSNADSKDDVVR		Q8S4Z5	Trypsin inhibitor (Fragment) OS=Theobroma cacao OX=3641 PE=3 SV=1
49	118.256.932.929.429	2	236.312.410.565.481	23102021_ITV_CT_02_001	-1	344.536	118.256.958.823.344	104.095	-1,79E+09	-0.00756553968453993	SDLDNGTPVIFSNADSKDDVVR		P32765	21 kDa seed protein OS=Theobroma cacao OX=3641 GN=ASP PE=2 SV=1
49	118.256.932.929.429	2	236.312.410.565.481	23102021_ITV_CT_02_001	-1	344.536	118.256.958.823.344	104.095	-1,79E+09	-0.00756553968453993	SDLDNGTPVIFSNADSKDDVVR		A0A061G2K6	21 kDa seed protein OS=Theobroma cacao OX=3641 GN=TCM_012658 PE=3 SV=1
49	118.256.932.929.429	2	236.312.410.565.481	23102021_ITV_CT_02_001	-1	344.536	118.256.958.823.344	104.095	-1,79E+09	-0.00756553968453993	SDLDNGTPVIFSNADSKDDVVR		Q8S4Z5	Trypsin inhibitor (Fragment) OS=Theobroma cacao OX=3641 PE=3 SV=1
49	118.256.932.929.429	2	236.312.410.565.481	23102021_ITV_CT_02_002	-1	348.965	118.256.908.823.344	100.719	-1,79E+09	-0.00756553968453993	SDLDNGTPVIFSNADSKDDVVR		P32765	21 kDa seed protein OS=Theobroma cacao OX=3641 GN=ASP PE=2 SV=1
49	118.256.932.929.429	2	236.312.410.565.481	23102021_ITV_CT_02_002	-1	348.965	118.256.908.823.344	100.719	-1,79E+09	-0.00756553968453993	SDLDNGTPVIFSNADSKDDVVR		A0A061G2K6	21 kDa seed protein OS=Theobroma cacao OX=3641 GN=TCM_012658 PE=3 SV=1
49	118.256.932.929.429	2	236.312.410.565.481	23102021_ITV_CT_02_002	-1	348.965	118.256.908.823.344	100.719	-1,79E+09	-0.00756553968453993	SDLDNGTPVIFSNADSKDDVVR		Q8S4Z5	Trypsin inhibitor (Fragment) OS=Theobroma cacao OX=3641 PE=3 SV=1
49	118.256.932.929.429	2	236.312.410.565.481	23102021_ITV_CT_03_001	-1	352.152	118.256.933.823.344	102.194	-1,79E+09	-0.00756553968453993	SDLDNGTPVIFSNADSKDDVVR		P32765	21 kDa seed protein OS=Theobroma cacao OX=3641 GN=ASP PE=2 SV=1
49	118.256.932.929.429	2	236.312.410.565.481	23102021_ITV_CT_03_001	-1	352.152	118.256.933.823.344	102.194	-1,79E+09	-0.00756553968453993	SDLDNGTPVIFSNADSKDDVVR		A0A061G2K6	21 kDa seed protein OS=Theobroma cacao OX=3641 GN=TCM_012658 PE=3 SV=1
49	118.256.932.929.429	2	236.312.410.565.481	23102021_ITV_CT_03_001	-1	352.152	118.256.933.823.344	102.194	-1,79E+09	-0.00756553968453993	SDLDNGTPVIFSNADSKDDVVR		Q8S4Z5	Trypsin inhibitor (Fragment) OS=Theobroma cacao OX=3641 PE=3 SV=1
49	118.256.932.929.429	2	236.312.410.565.481	23102021_ITV_CT_03_002	-1	350.003	118.256.878.823.344	97.276	-1,79E+09	-0.00756553968453993	SDLDNGTPVIFSNADSKDDVVR		P32765	21 kDa seed protein OS=Theobroma cacao OX=3641 GN=ASP PE=2 SV=1
49	118.256.932.929.429	2	236.312.410.565.481	23102021_ITV_CT_03_002	-1	350.003	118.256.878.823.344	97.276	-1,79E+09	-0.00756553968453993	SDLDNGTPVIFSNADSKDDVVR		A0A061G2K6	21 kDa seed protein OS=Theobroma cacao OX=3641 GN=TCM_012658 PE=3 SV=1
49	118.256.932.929.429	2	236.312.410.565.481	23102021_ITV_CT_03_002	-1	350.003	118.256.878.823.344	97.276	-1,79E+09	-0.00756553968453993	SDLDNGTPVIFSNADSKDDVVR		Q8S4Z5	Trypsin inhibitor (Fragment) OS=Theobroma cacao OX=3641 PE=3 SV=1
49	118.256.932.929.429	2	236.312.410.565.481	23102021_ITV_CT_04_001	-1	347.975	118.256.973.823.344	98.954	-1,79E+09	-0.00756553968453993	SDLDNGTPVIFSNADSKDDVVR		P32765	21 kDa seed protein OS=Theobroma cacao OX=3641 GN=ASP PE=2 SV=1
49	118.256.932.929.429	2	236.312.410.565.481	23102021_ITV_CT_04_001	-1	347.975	118.256.973.823.344	98.954	-1,79E+09	-0.00756553968453993	SDLDNGTPVIFSNADSKDDVVR		A0A061G2K6	21 kDa seed protein OS=Theobroma cacao OX=3641 GN=TCM_012658 PE=3 SV=1
49	118.256.932.929.429	2	236.312.410.565.481	23102021_ITV_CT_04_001	-1	347.975	118.256.973.823.344	98.954	-1,79E+09	-0.00756553968453993	SDLDNGTPVIFSNADSKDDVVR		Q8S4Z5	Trypsin inhibitor (Fragment) OS=Theobroma cacao OX=3641 PE=3 SV=1
49	118.256.932.929.429	2	236.312.410.565.481	23102021_ITV_CT_04_002	-1	349.037	118.256.868.823.344	97.283	-1,79E+09	-0.00756553968453993	SDLDNGTPVIFSNADSKDDVVR		P32765	21 kDa seed protein OS=Theobroma cacao OX=3641 GN=ASP PE=2 SV=1
49	118.256.932.929.429	2	236.312.410.565.481	23102021_ITV_CT_04_002	-1	349.037	118.256.868.823.344	97.283	-1,79E+09	-0.00756553968453993	SDLDNGTPVIFSNADSKDDVVR		A0A061G2K6	21 kDa seed protein OS=Theobroma cacao OX=3641 GN=TCM_012658 PE=3 SV=1
49	118.256.932.929.429	2	236.312.410.565.481	23102021_ITV_CT_04_002	-1	349.037	118.256.868.823.344	97.283	-1,79E+09	-0.00756553968453993	SDLDNGTPVIFSNADSKDDVVR		Q8S4Z5	Trypsin inhibitor (Fragment) OS=Theobroma cacao OX=3641 PE=3 SV=1
49	118.256.932.929.429	2	236.312.410.565.481	23102021_ITV_CT_05_001	-1	353.946	118.256.953.823.344	98.161	-1,79E+09	-0.00756553968453993	SDLDNGTPVIFSNADSKDDVVR		P32765	21 kDa seed protein OS=Theobroma cacao OX=3641 GN=ASP PE=2 SV=1
49	118.256.932.929.429	2	236.312.410.565.481	23102021_ITV_CT_05_001	-1	353.946	118.256.953.823.344	98.161	-1,79E+09	-0.00756553968453993	SDLDNGTPVIFSNADSKDDVVR		A0A061G2K6	21 kDa seed protein OS=Theobroma cacao OX=3641 GN=TCM_012658 PE=3 SV=1
49	118.256.932.929.429	2	236.312.410.565.481	23102021_ITV_CT_05_001	-1	353.946	118.256.953.823.344	98.161	-1,79E+09	-0.00756553968453993	SDLDNGTPVIFSNADSKDDVVR		Q8S4Z5	Trypsin inhibitor (Fragment) OS=Theobroma cacao OX=3641 PE=3 SV=1
49	118.256.932.929.429	2	236.312.410.565.481	23102021_ITV_CT_05_002	-1	352.511	118.256.908.823.344	95.327	-1,79E+09	-0.00756553968453993	SDLDNGTPVIFSNADSKDDVVR		P32765	21 kDa seed protein OS=Theobroma cacao OX=3641 GN=ASP PE=2 SV=1
49	118.256.932.929.429	2	236.312.410.565.481	23102021_ITV_CT_05_002	-1	352.511	118.256.908.823.344	95.327	-1,79E+09	-0.00756553968453993	SDLDNGTPVIFSNADSKDDVVR		A0A061G2K6	21 kDa seed protein OS=Theobroma cacao OX=3641 GN=TCM_012658 PE=3 SV=1
49	118.256.932.929.429	2	236.312.410.565.481	23102021_ITV_CT_05_002	-1	352.511	118.256.908.823.344	95.327	-1,79E+09	-0.00756553968453993	SDLDNGTPVIFSNADSKDDVVR		Q8S4Z5	Trypsin inhibitor (Fragment) OS=Theobroma cacao OX=3641 PE=3 SV=1
50	762.735.006.116.017	3	228.518.318.894.741	23102021_ITV_CT_00_001	-1	459.023	762.735.917.644.587	88.303	-0.00123458570760704	-0.540256486475716	APLSPGDVFVAPAGHAVTFFASK		A0A061EM85	Vicilin-A_ putative OS=Theobroma cacao OX=3641 GN=TCM_020665 PE=3 SV=1
50	762.735.006.116.017	3	228.518.318.894.741	23102021_ITV_CT_00_001	-1	459.023	762.735.917.644.587	88.303	-0.00123458570760704	-0.540256486475716	APLSPGDVFVAPAGHAVTFFASK		Q43358	Vicilin OS=Theobroma cacao OX=3641 GN=CSV PE=2 SV=1
50	762.735.006.116.017	3	228.518.318.894.741	23102021_ITV_CT_00_002	-1	457.894	76.273.585.097.792	90.633	-0.00123458570760704	-0.540256486475716	APLSPGDVFVAPAGHAVTFFASK		A0A061EM85	Vicilin-A_ putative OS=Theobroma cacao OX=3641 GN=TCM_020665 PE=3 SV=1
50	762.735.006.116.017	3	228.518.318.894.741	23102021_ITV_CT_00_002	-1	457.894	76.273.585.097.792	90.633	-0.00123458570760704	-0.540256486475716	APLSPGDVFVAPAGHAVTFFASK		Q43358	Vicilin OS=Theobroma cacao OX=3641 GN=CSV PE=2 SV=1
50	762.735.006.116.017	3	228.518.318.894.741	23102021_ITV_CT_01_001	-1	456.456	76.273.555.097.792	98.231	-0.00123458570760704	-0.540256486475716	APLSPGDVFVAPAGHAVTFFASK		A0A061EM85	Vicilin-A_ putative OS=Theobroma cacao OX=3641 GN=TCM_020665 PE=3 SV=1
50	762.735.006.116.017	3	228.518.318.894.741	23102021_ITV_CT_01_001	-1	456.456	76.273.555.097.792	98.231	-0.00123458570760704	-0.540256486475716	APLSPGDVFVAPAGHAVTFFASK		Q43358	Vicilin OS=Theobroma cacao OX=3641 GN=CSV PE=2 SV=1
50	762.735.006.116.017	3	228.518.318.894.741	23102021_ITV_CT_01_002	-1	455.418	762.735.517.644.587	100.644	-0.00123458570760704	-0.540256486475716	APLSPGDVFVAPAGHAVTFFASK		A0A061EM85	Vicilin-A_ putative OS=Theobroma cacao OX=3641 GN=TCM_020665 PE=3 SV=1
50	762.735.006.116.017	3	228.518.318.894.741	23102021_ITV_CT_01_002	-1	455.418	762.735.517.644.587	100.644	-0.00123458570760704	-0.540256486475716	APLSPGDVFVAPAGHAVTFFASK		Q43358	Vicilin OS=Theobroma cacao OX=3641 GN=CSV PE=2 SV=1
50	762.735.006.116.017	3	228.518.318.894.741	23102021_ITV_CT_02_001	-1	457.362	762.735.184.311.253	9.108	-0.00123458570760704	-0.540256486475716	APLSPGDVFVAPAGHAVTFFASK		A0A061EM85	Vicilin-A_ putative OS=Theobroma cacao OX=3641 GN=TCM_020665 PE=3 SV=1
50	762.735.006.116.017	3	228.518.318.894.741	23102021_ITV_CT_02_001	-1	457.362	762.735.184.311.253	9.108	-0.00123458570760704	-0.540256486475716	APLSPGDVFVAPAGHAVTFFASK		Q43358	Vicilin OS=Theobroma cacao OX=3641 GN=CSV PE=2 SV=1
50	762.735.006.116.017	3	228.518.318.894.741	23102021_ITV_CT_02_002	-1	456.241	762.735.384.311.253	87.336	-0.00123458570760704	-0.540256486475716	APLSPGDVFVAPAGHAVTFFASK		A0A061EM85	Vicilin-A_ putative OS=Theobroma cacao OX=3641 GN=TCM_020665 PE=3 SV=1
50	762.735.006.116.017	3	228.518.318.894.741	23102021_ITV_CT_02_002	-1	456.241	762.735.384.311.253	87.336	-0.00123458570760704	-0.540256486475716	APLSPGDVFVAPAGHAVTFFASK		Q43358	Vicilin OS=Theobroma cacao OX=3641 GN=CSV PE=2 SV=1
50	762.735.006.116.017	3	228.518.318.894.741	23102021_ITV_CT_03_001	-1	467.467	762.735.384.311.253	8.848	-0.00123458570760704	-0.540256486475716	APLSPGDVFVAPAGHAVTFFASK		A0A061EM85	Vicilin-A_ putative OS=Theobroma cacao OX=3641 GN=TCM_020665 PE=3 SV=1
50	762.735.006.116.017	3	228.518.318.894.741	23102021_ITV_CT_03_001	-1	467.467	762.735.384.311.253	8.848	-0.00123458570760704	-0.540256486475716	APLSPGDVFVAPAGHAVTFFASK		Q43358	Vicilin OS=Theobroma cacao OX=3641 GN=CSV PE=2 SV=1
50	762.735.006.116.017	3	228.518.318.894.741	23102021_ITV_CT_03_002	-1	466.435	762.735.617.644.587	8.866	-0.00123458570760704	-0.540256486475716	APLSPGDVFVAPAGHAVTFFASK		A0A061EM85	Vicilin-A_ putative OS=Theobroma cacao OX=3641 GN=TCM_020665 PE=3 SV=1
50	762.735.006.116.017	3	228.518.318.894.741	23102021_ITV_CT_03_002	-1	466.435	762.735.617.644.587	8.866	-0.00123458570760704	-0.540256486475716	APLSPGDVFVAPAGHAVTFFASK		Q43358	Vicilin OS=Theobroma cacao OX=3641 GN=CSV PE=2 SV=1
50	762.735.006.116.017	3	228.518.318.894.741	23102021_ITV_CT_04_001	-1	462.253	762.735.417.644.587	82.546	-0.00123458570760704	-0.540256486475716	APLSPGDVFVAPAGHAVTFFASK		A0A061EM85	Vicilin-A_ putative OS=Theobroma cacao OX=3641 GN=TCM_020665 PE=3 SV=1
50	762.735.006.116.017	3	228.518.318.894.741	23102021_ITV_CT_04_001	-1	462.253	762.735.417.644.587	82.546	-0.00123458570760704	-0.540256486475716	APLSPGDVFVAPAGHAVTFFASK		Q43358	Vicilin OS=Theobroma cacao OX=3641 GN=CSV PE=2 SV=1
50	762.735.006.116.017	3	228.518.318.894.741	23102021_ITV_CT_04_002	-1	461.915	76.273.555.097.792	81.292	-0.00123458570760704	-0.540256486475716	APLSPGDVFVAPAGHAVTFFASK		Q43358	Vicilin OS=Theobroma cacao OX=3641 GN=CSV PE=2 SV=1
50	762.735.006.116.017	3	228.518.318.894.741	23102021_ITV_CT_04_002	-1	461.915	76.273.555.097.792	81.292	-0.00123458570760704	-0.540256486475716	APLSPGDVFVAPAGHAVTFFASK		A0A061EM85	Vicilin-A_ putative OS=Theobroma cacao OX=3641 GN=TCM_020665 PE=3 SV=1
50	762.735.006.116.017	3	228.518.318.894.741	23102021_ITV_CT_05_001	-1	470.608	762.735.517.644.587	87.978	-0.00123458570760704	-0.540256486475716	APLSPGDVFVAPAGHAVTFFASK		A0A061EM85	Vicilin-A_ putative OS=Theobroma cacao OX=3641 GN=TCM_020665 PE=3 SV=1
50	762.735.006.116.017	3	228.518.318.894.741	23102021_ITV_CT_05_001	-1	470.608	762.735.517.644.587	87.978	-0.00123458570760704	-0.540256486475716	APLSPGDVFVAPAGHAVTFFASK		Q43358	Vicilin OS=Theobroma cacao OX=3641 GN=CSV PE=2 SV=1
50	762.735.006.116.017	3	228.518.318.894.741	23102021_ITV_CT_05_002	-1	469.847	762.735.117.644.587	85.999	-0.00123458570760704	-0.540256486475716	APLSPGDVFVAPAGHAVTFFASK		A0A061EM85	Vicilin-A_ putative OS=Theobroma cacao OX=3641 GN=TCM_020665 PE=3 SV=1
50	762.735.006.116.017	3	228.518.318.894.741	23102021_ITV_CT_05_002	-1	469.847	762.735.117.644.587	85.999	-0.00123458570760704	-0.540256486475716	APLSPGDVFVAPAGHAVTFFASK		Q43358	Vicilin OS=Theobroma cacao OX=3641 GN=CSV PE=2 SV=1
53	728.319.279.005.399	2	145.462.400.507.704	23102021_ITV_CT_00_001	-1	208.906	72.832.038.823.344	90.731	-0.00091845608130825	-0.631404059183465	CWEQYKEQER	[1] Carbamidomethyl C	A0A061EM85	Vicilin-A_ putative OS=Theobroma cacao OX=3641 GN=TCM_020665 PE=3 SV=1
53	728.319.279.005.399	2	145.462.400.507.704	23102021_ITV_CT_00_001	-1	208.906	72.832.038.823.344	90.731	-0.00091845608130825	-0.631404059183465	CWEQYKEQER	[1] Carbamidomethyl C	Q43358	Vicilin OS=Theobroma cacao OX=3641 GN=CSV PE=2 SV=1
53	728.319.279.005.399	2	145.462.400.507.704	23102021_ITV_CT_01_001	-1	200.394	72.832.043.823.344	97.816	-0.00091845608130825	-0.631404059183465	CWEQYKEQER	[1] Carbamidomethyl C	A0A061EM85	Vicilin-A_ putative OS=Theobroma cacao OX=3641 GN=TCM_020665 PE=3 SV=1
53	728.319.279.005.399	2	145.462.400.507.704	23102021_ITV_CT_01_001	-1	200.394	72.832.043.823.344	97.816	-0.00091845608130825	-0.631404059183465	CWEQYKEQER	[1] Carbamidomethyl C	Q43358	Vicilin OS=Theobroma cacao OX=3641 GN=CSV PE=2 SV=1
53	728.319.279.005.399	2	145.462.400.507.704	23102021_ITV_CT_01_002	-1	200.206	72.831.973.823.344	100.333	-0.00091845608130825	-0.631404059183465	CWEQYKEQER	[1] Carbamidomethyl C	A0A061EM85	Vicilin-A_ putative OS=Theobroma cacao OX=3641 GN=TCM_020665 PE=3 SV=1
53	728.319.279.005.399	2	145.462.400.507.704	23102021_ITV_CT_01_002	-1	200.206	72.831.973.823.344	100.333	-0.00091845608130825	-0.631404059183465	CWEQYKEQER	[1] Carbamidomethyl C	Q43358	Vicilin OS=Theobroma cacao OX=3641 GN=CSV PE=2 SV=1
53	728.319.279.005.399	2	145.462.400.507.704	23102021_ITV_CT_02_001	-1	20.148	72.831.983.823.344	98.075	-0.00091845608130825	-0.631404059183465	CWEQYKEQER	[1] Carbamidomethyl C	A0A061EM85	Vicilin-A_ putative OS=Theobroma cacao OX=3641 GN=TCM_020665 PE=3 SV=1
53	728.319.279.005.399	2	145.462.400.507.704	23102021_ITV_CT_02_001	-1	20.148	72.831.983.823.344	98.075	-0.00091845608130825	-0.631404059183465	CWEQYKEQER	[1] Carbamidomethyl C	Q43358	Vicilin OS=Theobroma cacao OX=3641 GN=CSV PE=2 SV=1
53	728.319.279.005.399	2	145.462.400.507.704	23102021_ITV_CT_02_002	-1	202.065	72.831.963.823.344	97.351	-0.00091845608130825	-0.631404059183465	CWEQYKEQER	[1] Carbamidomethyl C	A0A061EM85	Vicilin-A_ putative OS=Theobroma cacao OX=3641 GN=TCM_020665 PE=3 SV=1
53	728.319.279.005.399	2	145.462.400.507.704	23102021_ITV_CT_02_002	-1	202.065	72.831.963.823.344	97.351	-0.00091845608130825	-0.631404059183465	CWEQYKEQER	[1] Carbamidomethyl C	Q43358	Vicilin OS=Theobroma cacao OX=3641 GN=CSV PE=2 SV=1
53	728.319.279.005.399	2	145.462.400.507.704	23102021_ITV_CT_03_002	-1	20.11	72.831.933.823.344	83.904	-0.00091845608130825	-0.631404059183465	CWEQYKEQER	[1] Carbamidomethyl C	A0A061EM85	Vicilin-A_ putative OS=Theobroma cacao OX=3641 GN=TCM_020665 PE=3 SV=1
53	728.319.279.005.399	2	145.462.400.507.704	23102021_ITV_CT_03_002	-1	20.11	72.831.933.823.344	83.904	-0.00091845608130825	-0.631404059183465	CWEQYKEQER	[1] Carbamidomethyl C	Q43358	Vicilin OS=Theobroma cacao OX=3641 GN=CSV PE=2 SV=1
53	728.319.279.005.399	2	145.462.400.507.704	23102021_ITV_CT_04_001	-1	198.933	72.832.078.823.344	92.777	-0.00091845608130825	-0.631404059183465	CWEQYKEQER	[1] Carbamidomethyl C	A0A061EM85	Vicilin-A_ putative OS=Theobroma cacao OX=3641 GN=TCM_020665 PE=3 SV=1
53	728.319.279.005.399	2	145.462.400.507.704	23102021_ITV_CT_04_001	-1	198.933	72.832.078.823.344	92.777	-0.00091845608130825	-0.631404059183465	CWEQYKEQER	[1] Carbamidomethyl C	Q43358	Vicilin OS=Theobroma cacao OX=3641 GN=CSV PE=2 SV=1
53	728.319.279.005.399	2	145.462.400.507.704	23102021_ITV_CT_05_001	-1	201.234	72.831.968.823.344	93.922	-0.00091845608130825	-0.631404059183465	CWEQYKEQER	[1] Carbamidomethyl C	A0A061EM85	Vicilin-A_ putative OS=Theobroma cacao OX=3641 GN=TCM_020665 PE=3 SV=1
53	728.319.279.005.399	2	145.462.400.507.704	23102021_ITV_CT_05_001	-1	201.234	72.831.968.823.344	93.922	-0.00091845608130825	-0.631404059183465	CWEQYKEQER	[1] Carbamidomethyl C	Q43358	Vicilin OS=Theobroma cacao OX=3641 GN=CSV PE=2 SV=1
53	728.319.279.005.399	2	145.462.400.507.704	23102021_ITV_CT_05_002	-1	200.934	72.831.953.823.344	94.389	-0.00091845608130825	-0.631404059183465	CWEQYKEQER	[1] Carbamidomethyl C	A0A061EM85	Vicilin-A_ putative OS=Theobroma cacao OX=3641 GN=TCM_020665 PE=3 SV=1
53	728.319.279.005.399	2	145.462.400.507.704	23102021_ITV_CT_05_002	-1	200.934	72.831.953.823.344	94.389	-0.00091845608130825	-0.631404059183465	CWEQYKEQER	[1] Carbamidomethyl C	Q43358	Vicilin OS=Theobroma cacao OX=3641 GN=CSV PE=2 SV=1
57	110.954.165.410.462	1	110.853.437.763.774	23102021_ITV_CT_00_001	-1	258.764	11.095.431	98.641	0.000854104623158491	0.770481546138801	LCSTSTVWR	[2] Carbamidomethyl C	P32765	21 kDa seed protein OS=Theobroma cacao OX=3641 GN=ASP PE=2 SV=1
57	110.954.165.410.462	1	110.853.437.763.774	23102021_ITV_CT_00_001	-1	258.764	11.095.431	98.641	0.000854104623158491	0.770481546138801	LCSTSTVWR	[2] Carbamidomethyl C	A0A061G2K6	21 kDa seed protein OS=Theobroma cacao OX=3641 GN=TCM_012658 PE=3 SV=1
57	110.954.165.410.462	1	110.853.437.763.774	23102021_ITV_CT_00_001	-1	258.764	11.095.431	98.641	0.000854104623158491	0.770481546138801	LCSTSTVWR	[2] Carbamidomethyl C	Q8S4Z5	Trypsin inhibitor (Fragment) OS=Theobroma cacao OX=3641 PE=3 SV=1
57	110.954.165.410.462	1	110.853.437.763.774	23102021_ITV_CT_00_001	-1	258.764	11.095.431	98.641	0.000854104623158491	0.770481546138801	LCSTSTVWR	[2] Carbamidomethyl C	Q3BD87	Putative 21 kDa trypsin inhibitor OS=Theobroma cacao OX=3641 PE=3 SV=1
57	110.954.165.410.462	1	110.853.437.763.774	23102021_ITV_CT_00_002	-1	255.913	11.095.422	102.575	0.000854104623158491	0.770481546138801	LCSTSTVWR	[2] Carbamidomethyl C	P32765	21 kDa seed protein OS=Theobroma cacao OX=3641 GN=ASP PE=2 SV=1
57	110.954.165.410.462	1	110.853.437.763.774	23102021_ITV_CT_00_002	-1	255.913	11.095.422	102.575	0.000854104623158491	0.770481546138801	LCSTSTVWR	[2] Carbamidomethyl C	A0A061G2K6	21 kDa seed protein OS=Theobroma cacao OX=3641 GN=TCM_012658 PE=3 SV=1
57	110.954.165.410.462	1	110.853.437.763.774	23102021_ITV_CT_00_002	-1	255.913	11.095.422	102.575	0.000854104623158491	0.770481546138801	LCSTSTVWR	[2] Carbamidomethyl C	Q8S4Z5	Trypsin inhibitor (Fragment) OS=Theobroma cacao OX=3641 PE=3 SV=1
57	110.954.165.410.462	1	110.853.437.763.774	23102021_ITV_CT_00_002	-1	255.913	11.095.422	102.575	0.000854104623158491	0.770481546138801	LCSTSTVWR	[2] Carbamidomethyl C	Q3BD87	Putative 21 kDa trypsin inhibitor OS=Theobroma cacao OX=3641 PE=3 SV=1
57	110.954.165.410.462	1	110.853.437.763.774	23102021_ITV_CT_01_001	-1	261.945	11.095.419	10.063	0.000854104623158491	0.770481546138801	LCSTSTVWR	[2] Carbamidomethyl C	P32765	21 kDa seed protein OS=Theobroma cacao OX=3641 GN=ASP PE=2 SV=1
57	110.954.165.410.462	1	110.853.437.763.774	23102021_ITV_CT_01_001	-1	261.945	11.095.419	10.063	0.000854104623158491	0.770481546138801	LCSTSTVWR	[2] Carbamidomethyl C	A0A061G2K6	21 kDa seed protein OS=Theobroma cacao OX=3641 GN=TCM_012658 PE=3 SV=1
57	110.954.165.410.462	1	110.853.437.763.774	23102021_ITV_CT_01_001	-1	261.945	11.095.419	10.063	0.000854104623158491	0.770481546138801	LCSTSTVWR	[2] Carbamidomethyl C	Q8S4Z5	Trypsin inhibitor (Fragment) OS=Theobroma cacao OX=3641 PE=3 SV=1
57	110.954.165.410.462	1	110.853.437.763.774	23102021_ITV_CT_01_001	-1	261.945	11.095.419	10.063	0.000854104623158491	0.770481546138801	LCSTSTVWR	[2] Carbamidomethyl C	Q3BD87	Putative 21 kDa trypsin inhibitor OS=Theobroma cacao OX=3641 PE=3 SV=1
57	110.954.165.410.462	1	110.853.437.763.774	23102021_ITV_CT_01_002	-1	260.269	11.095.426	100.871	0.000854104623158491	0.770481546138801	LCSTSTVWR	[2] Carbamidomethyl C	P32765	21 kDa seed protein OS=Theobroma cacao OX=3641 GN=ASP PE=2 SV=1
57	110.954.165.410.462	1	110.853.437.763.774	23102021_ITV_CT_01_002	-1	260.269	11.095.426	100.871	0.000854104623158491	0.770481546138801	LCSTSTVWR	[2] Carbamidomethyl C	A0A061G2K6	21 kDa seed protein OS=Theobroma cacao OX=3641 GN=TCM_012658 PE=3 SV=1
57	110.954.165.410.462	1	110.853.437.763.774	23102021_ITV_CT_01_002	-1	260.269	11.095.426	100.871	0.000854104623158491	0.770481546138801	LCSTSTVWR	[2] Carbamidomethyl C	Q8S4Z5	Trypsin inhibitor (Fragment) OS=Theobroma cacao OX=3641 PE=3 SV=1
57	110.954.165.410.462	1	110.853.437.763.774	23102021_ITV_CT_01_002	-1	260.269	11.095.426	100.871	0.000854104623158491	0.770481546138801	LCSTSTVWR	[2] Carbamidomethyl C	Q3BD87	Putative 21 kDa trypsin inhibitor OS=Theobroma cacao OX=3641 PE=3 SV=1
57	110.954.165.410.462	1	110.853.437.763.774	23102021_ITV_CT_02_001	-1	254.253	11.095.435	98.113	0.000854104623158491	0.770481546138801	LCSTSTVWR	[2] Carbamidomethyl C	P32765	21 kDa seed protein OS=Theobroma cacao OX=3641 GN=ASP PE=2 SV=1
57	110.954.165.410.462	1	110.853.437.763.774	23102021_ITV_CT_02_001	-1	254.253	11.095.435	98.113	0.000854104623158491	0.770481546138801	LCSTSTVWR	[2] Carbamidomethyl C	A0A061G2K6	21 kDa seed protein OS=Theobroma cacao OX=3641 GN=TCM_012658 PE=3 SV=1
57	110.954.165.410.462	1	110.853.437.763.774	23102021_ITV_CT_02_001	-1	254.253	11.095.435	98.113	0.000854104623158491	0.770481546138801	LCSTSTVWR	[2] Carbamidomethyl C	Q8S4Z5	Trypsin inhibitor (Fragment) OS=Theobroma cacao OX=3641 PE=3 SV=1
57	110.954.165.410.462	1	110.853.437.763.774	23102021_ITV_CT_02_001	-1	254.253	11.095.435	98.113	0.000854104623158491	0.770481546138801	LCSTSTVWR	[2] Carbamidomethyl C	Q3BD87	Putative 21 kDa trypsin inhibitor OS=Theobroma cacao OX=3641 PE=3 SV=1
57	110.954.165.410.462	1	110.853.437.763.774	23102021_ITV_CT_02_002	-1	255.589	1.109.542	101.672	0.000854104623158491	0.770481546138801	LCSTSTVWR	[2] Carbamidomethyl C	P32765	21 kDa seed protein OS=Theobroma cacao OX=3641 GN=ASP PE=2 SV=1
57	110.954.165.410.462	1	110.853.437.763.774	23102021_ITV_CT_02_002	-1	255.589	1.109.542	101.672	0.000854104623158491	0.770481546138801	LCSTSTVWR	[2] Carbamidomethyl C	A0A061G2K6	21 kDa seed protein OS=Theobroma cacao OX=3641 GN=TCM_012658 PE=3 SV=1
57	110.954.165.410.462	1	110.853.437.763.774	23102021_ITV_CT_02_002	-1	255.589	1.109.542	101.672	0.000854104623158491	0.770481546138801	LCSTSTVWR	[2] Carbamidomethyl C	Q8S4Z5	Trypsin inhibitor (Fragment) OS=Theobroma cacao OX=3641 PE=3 SV=1
57	110.954.165.410.462	1	110.853.437.763.774	23102021_ITV_CT_02_002	-1	255.589	1.109.542	101.672	0.000854104623158491	0.770481546138801	LCSTSTVWR	[2] Carbamidomethyl C	Q3BD87	Putative 21 kDa trypsin inhibitor OS=Theobroma cacao OX=3641 PE=3 SV=1
57	110.954.165.410.462	1	110.853.437.763.774	23102021_ITV_CT_03_001	-1	259.959	11.095.429	96.136	0.000854104623158491	0.770481546138801	LCSTSTVWR	[2] Carbamidomethyl C	P32765	21 kDa seed protein OS=Theobroma cacao OX=3641 GN=ASP PE=2 SV=1
57	110.954.165.410.462	1	110.853.437.763.774	23102021_ITV_CT_03_001	-1	259.959	11.095.429	96.136	0.000854104623158491	0.770481546138801	LCSTSTVWR	[2] Carbamidomethyl C	A0A061G2K6	21 kDa seed protein OS=Theobroma cacao OX=3641 GN=TCM_012658 PE=3 SV=1
57	110.954.165.410.462	1	110.853.437.763.774	23102021_ITV_CT_03_001	-1	259.959	11.095.429	96.136	0.000854104623158491	0.770481546138801	LCSTSTVWR	[2] Carbamidomethyl C	Q3BD87	Putative 21 kDa trypsin inhibitor OS=Theobroma cacao OX=3641 PE=3 SV=1
57	110.954.165.410.462	1	110.853.437.763.774	23102021_ITV_CT_03_001	-1	259.959	11.095.429	96.136	0.000854104623158491	0.770481546138801	LCSTSTVWR	[2] Carbamidomethyl C	Q8S4Z5	Trypsin inhibitor (Fragment) OS=Theobroma cacao OX=3641 PE=3 SV=1
57	110.954.165.410.462	1	110.853.437.763.774	23102021_ITV_CT_04_001	-1	25.703	11.095.415	9.903	0.000854104623158491	0.770481546138801	LCSTSTVWR	[2] Carbamidomethyl C	P32765	21 kDa seed protein OS=Theobroma cacao OX=3641 GN=ASP PE=2 SV=1
57	110.954.165.410.462	1	110.853.437.763.774	23102021_ITV_CT_04_001	-1	25.703	11.095.415	9.903	0.000854104623158491	0.770481546138801	LCSTSTVWR	[2] Carbamidomethyl C	A0A061G2K6	21 kDa seed protein OS=Theobroma cacao OX=3641 GN=TCM_012658 PE=3 SV=1
57	110.954.165.410.462	1	110.853.437.763.774	23102021_ITV_CT_04_001	-1	25.703	11.095.415	9.903	0.000854104623158491	0.770481546138801	LCSTSTVWR	[2] Carbamidomethyl C	Q8S4Z5	Trypsin inhibitor (Fragment) OS=Theobroma cacao OX=3641 PE=3 SV=1
57	110.954.165.410.462	1	110.853.437.763.774	23102021_ITV_CT_04_001	-1	25.703	11.095.415	9.903	0.000854104623158491	0.770481546138801	LCSTSTVWR	[2] Carbamidomethyl C	Q3BD87	Putative 21 kDa trypsin inhibitor OS=Theobroma cacao OX=3641 PE=3 SV=1
57	110.954.165.410.462	1	110.853.437.763.774	23102021_ITV_CT_04_002	-1	256.452	11.095.419	98.486	0.000854104623158491	0.770481546138801	LCSTSTVWR	[2] Carbamidomethyl C	P32765	21 kDa seed protein OS=Theobroma cacao OX=3641 GN=ASP PE=2 SV=1
57	110.954.165.410.462	1	110.853.437.763.774	23102021_ITV_CT_04_002	-1	256.452	11.095.419	98.486	0.000854104623158491	0.770481546138801	LCSTSTVWR	[2] Carbamidomethyl C	A0A061G2K6	21 kDa seed protein OS=Theobroma cacao OX=3641 GN=TCM_012658 PE=3 SV=1
57	110.954.165.410.462	1	110.853.437.763.774	23102021_ITV_CT_04_002	-1	256.452	11.095.419	98.486	0.000854104623158491	0.770481546138801	LCSTSTVWR	[2] Carbamidomethyl C	Q8S4Z5	Trypsin inhibitor (Fragment) OS=Theobroma cacao OX=3641 PE=3 SV=1
57	110.954.165.410.462	1	110.853.437.763.774	23102021_ITV_CT_04_002	-1	256.452	11.095.419	98.486	0.000854104623158491	0.770481546138801	LCSTSTVWR	[2] Carbamidomethyl C	Q3BD87	Putative 21 kDa trypsin inhibitor OS=Theobroma cacao OX=3641 PE=3 SV=1
57	110.954.165.410.462	1	110.853.437.763.774	23102021_ITV_CT_05_001	-1	263.235	11.095.414	97.645	0.000854104623158491	0.770481546138801	LCSTSTVWR	[2] Carbamidomethyl C	P32765	21 kDa seed protein OS=Theobroma cacao OX=3641 GN=ASP PE=2 SV=1
57	110.954.165.410.462	1	110.853.437.763.774	23102021_ITV_CT_05_001	-1	263.235	11.095.414	97.645	0.000854104623158491	0.770481546138801	LCSTSTVWR	[2] Carbamidomethyl C	A0A061G2K6	21 kDa seed protein OS=Theobroma cacao OX=3641 GN=TCM_012658 PE=3 SV=1
57	110.954.165.410.462	1	110.853.437.763.774	23102021_ITV_CT_05_001	-1	263.235	11.095.414	97.645	0.000854104623158491	0.770481546138801	LCSTSTVWR	[2] Carbamidomethyl C	Q8S4Z5	Trypsin inhibitor (Fragment) OS=Theobroma cacao OX=3641 PE=3 SV=1
57	110.954.165.410.462	1	110.853.437.763.774	23102021_ITV_CT_05_001	-1	263.235	11.095.414	97.645	0.000854104623158491	0.770481546138801	LCSTSTVWR	[2] Carbamidomethyl C	Q3BD87	Putative 21 kDa trypsin inhibitor OS=Theobroma cacao OX=3641 PE=3 SV=1
57	110.954.165.410.462	1	110.853.437.763.774	23102021_ITV_CT_05_002	-1	264.121	11.095.416	94.965	0.000854104623158491	0.770481546138801	LCSTSTVWR	[2] Carbamidomethyl C	P32765	21 kDa seed protein OS=Theobroma cacao OX=3641 GN=ASP PE=2 SV=1
57	110.954.165.410.462	1	110.853.437.763.774	23102021_ITV_CT_05_002	-1	264.121	11.095.416	94.965	0.000854104623158491	0.770481546138801	LCSTSTVWR	[2] Carbamidomethyl C	A0A061G2K6	21 kDa seed protein OS=Theobroma cacao OX=3641 GN=TCM_012658 PE=3 SV=1
57	110.954.165.410.462	1	110.853.437.763.774	23102021_ITV_CT_05_002	-1	264.121	11.095.416	94.965	0.000854104623158491	0.770481546138801	LCSTSTVWR	[2] Carbamidomethyl C	Q8S4Z5	Trypsin inhibitor (Fragment) OS=Theobroma cacao OX=3641 PE=3 SV=1
57	110.954.165.410.462	1	110.853.437.763.774	23102021_ITV_CT_05_002	-1	264.121	11.095.416	94.965	0.000854104623158491	0.770481546138801	LCSTSTVWR	[2] Carbamidomethyl C	Q3BD87	Putative 21 kDa trypsin inhibitor OS=Theobroma cacao OX=3641 PE=3 SV=1
59	657.356.329.757.372	2	131.269.810.658.098	23102021_ITV_CT_03_001	-1	315.933	65.735.693.823.344	88.259	-0.000616952136397231	-0.469987610513331	NEQGQIVALDVK		Q8GBD3	Co-chaperonin GroES OS=Acetobacter pasteurianus (strain NBRC 105184 / IFO 3283-01) OX=634452 GN=groES PE=3 SV=1
59	657.356.329.757.372	2	131.269.810.658.098	23102021_ITV_CT_03_002	-1	313.473	65.735.698.823.344	86.579	-0.000616952136397231	-0.469987610513331	NEQGQIVALDVK		Q8GBD3	Co-chaperonin GroES OS=Acetobacter pasteurianus (strain NBRC 105184 / IFO 3283-01) OX=634452 GN=groES PE=3 SV=1
59	657.356.329.757.372	2	131.269.810.658.098	23102021_ITV_CT_04_001	-1	310.446	65.735.723.823.344	99.635	-0.000616952136397231	-0.469987610513331	NEQGQIVALDVK		Q8GBD3	Co-chaperonin GroES OS=Acetobacter pasteurianus (strain NBRC 105184 / IFO 3283-01) OX=634452 GN=groES PE=3 SV=1
59	657.356.329.757.372	2	131.269.810.658.098	23102021_ITV_CT_04_002	-1	310.599	65.735.643.823.344	94.208	-0.000616952136397231	-0.469987610513331	NEQGQIVALDVK		Q8GBD3	Co-chaperonin GroES OS=Acetobacter pasteurianus (strain NBRC 105184 / IFO 3283-01) OX=634452 GN=groES PE=3 SV=1
59	657.356.329.757.372	2	131.269.810.658.098	23102021_ITV_CT_05_001	-1	313.853	65.735.653.823.344	93.477	-0.000616952136397231	-0.469987610513331	NEQGQIVALDVK		Q8GBD3	Co-chaperonin GroES OS=Acetobacter pasteurianus (strain NBRC 105184 / IFO 3283-01) OX=634452 GN=groES PE=3 SV=1
59	657.356.329.757.372	2	131.269.810.658.098	23102021_ITV_CT_05_002	-1	314.834	65.735.673.823.344	9.175	-0.000616952136397231	-0.469987610513331	NEQGQIVALDVK		Q8GBD3	Co-chaperonin GroES OS=Acetobacter pasteurianus (strain NBRC 105184 / IFO 3283-01) OX=634452 GN=groES PE=3 SV=1
61	790.331.332.936.595	4	315.729.622.587.886	23102021_ITV_CT_00_001	-1	318.481	79.033.123.235.016	98.245	0.000302345738418808	0.0957609757657663	FCPSVCDSCTTLCSDIGRHSDDDGQIR	[2] Carbamidomethyl C|[6] Carbamidomethyl C|[9] Carbamidomethyl C|[13] Carbamidomethyl C	P32765	21 kDa seed protein OS=Theobroma cacao OX=3641 GN=ASP PE=2 SV=1
61	790.331.332.936.595	4	315.729.622.587.886	23102021_ITV_CT_00_001	-1	318.481	79.033.123.235.016	98.245	0.000302345738418808	0.0957609757657663	FCPSVCDSCTTLCSDIGRHSDDDGQIR	[2] Carbamidomethyl C|[6] Carbamidomethyl C|[9] Carbamidomethyl C|[13] Carbamidomethyl C	A0A061G2K6	21 kDa seed protein OS=Theobroma cacao OX=3641 GN=TCM_012658 PE=3 SV=1
61	790.331.332.936.595	4	315.729.622.587.886	23102021_ITV_CT_00_002	-1	318.618	79.033.110.735.016	99.472	0.000302345738418808	0.0957609757657663	FCPSVCDSCTTLCSDIGRHSDDDGQIR	[2] Carbamidomethyl C|[6] Carbamidomethyl C|[9] Carbamidomethyl C|[13] Carbamidomethyl C	P32765	21 kDa seed protein OS=Theobroma cacao OX=3641 GN=ASP PE=2 SV=1
61	790.331.332.936.595	4	315.729.622.587.886	23102021_ITV_CT_00_002	-1	318.618	79.033.110.735.016	99.472	0.000302345738418808	0.0957609757657663	FCPSVCDSCTTLCSDIGRHSDDDGQIR	[2] Carbamidomethyl C|[6] Carbamidomethyl C|[9] Carbamidomethyl C|[13] Carbamidomethyl C	A0A061G2K6	21 kDa seed protein OS=Theobroma cacao OX=3641 GN=TCM_012658 PE=3 SV=1
61	790.331.332.936.595	4	315.729.622.587.886	23102021_ITV_CT_01_001	-1	31.684	79.033.075.735.016	9.436	0.000302345738418808	0.0957609757657663	FCPSVCDSCTTLCSDIGRHSDDDGQIR	[2] Carbamidomethyl C|[6] Carbamidomethyl C|[9] Carbamidomethyl C|[13] Carbamidomethyl C	P32765	21 kDa seed protein OS=Theobroma cacao OX=3641 GN=ASP PE=2 SV=1
61	790.331.332.936.595	4	315.729.622.587.886	23102021_ITV_CT_01_001	-1	31.684	79.033.075.735.016	9.436	0.000302345738418808	0.0957609757657663	FCPSVCDSCTTLCSDIGRHSDDDGQIR	[2] Carbamidomethyl C|[6] Carbamidomethyl C|[9] Carbamidomethyl C|[13] Carbamidomethyl C	A0A061G2K6	21 kDa seed protein OS=Theobroma cacao OX=3641 GN=TCM_012658 PE=3 SV=1
61	790.331.332.936.595	4	315.729.622.587.886	23102021_ITV_CT_01_002	-1	316.566	79.033.108.235.016	97.952	0.000302345738418808	0.0957609757657663	FCPSVCDSCTTLCSDIGRHSDDDGQIR	[2] Carbamidomethyl C|[6] Carbamidomethyl C|[9] Carbamidomethyl C|[13] Carbamidomethyl C	P32765	21 kDa seed protein OS=Theobroma cacao OX=3641 GN=ASP PE=2 SV=1
61	790.331.332.936.595	4	315.729.622.587.886	23102021_ITV_CT_01_002	-1	316.566	79.033.108.235.016	97.952	0.000302345738418808	0.0957609757657663	FCPSVCDSCTTLCSDIGRHSDDDGQIR	[2] Carbamidomethyl C|[6] Carbamidomethyl C|[9] Carbamidomethyl C|[13] Carbamidomethyl C	A0A061G2K6	21 kDa seed protein OS=Theobroma cacao OX=3641 GN=TCM_012658 PE=3 SV=1
61	790.331.332.936.595	4	315.729.622.587.886	23102021_ITV_CT_02_001	-1	314.903	79.033.075.735.016	100.922	0.000302345738418808	0.0957609757657663	FCPSVCDSCTTLCSDIGRHSDDDGQIR	[2] Carbamidomethyl C|[6] Carbamidomethyl C|[9] Carbamidomethyl C|[13] Carbamidomethyl C	P32765	21 kDa seed protein OS=Theobroma cacao OX=3641 GN=ASP PE=2 SV=1
61	790.331.332.936.595	4	315.729.622.587.886	23102021_ITV_CT_02_001	-1	314.903	79.033.075.735.016	100.922	0.000302345738418808	0.0957609757657663	FCPSVCDSCTTLCSDIGRHSDDDGQIR	[2] Carbamidomethyl C|[6] Carbamidomethyl C|[9] Carbamidomethyl C|[13] Carbamidomethyl C	A0A061G2K6	21 kDa seed protein OS=Theobroma cacao OX=3641 GN=TCM_012658 PE=3 SV=1
61	790.331.332.936.595	4	315.729.622.587.886	23102021_ITV_CT_02_002	-1	316.419	79.033.105.735.016	95.602	0.000302345738418808	0.0957609757657663	FCPSVCDSCTTLCSDIGRHSDDDGQIR	[2] Carbamidomethyl C|[6] Carbamidomethyl C|[9] Carbamidomethyl C|[13] Carbamidomethyl C	P32765	21 kDa seed protein OS=Theobroma cacao OX=3641 GN=ASP PE=2 SV=1
61	790.331.332.936.595	4	315.729.622.587.886	23102021_ITV_CT_02_002	-1	316.419	79.033.105.735.016	95.602	0.000302345738418808	0.0957609757657663	FCPSVCDSCTTLCSDIGRHSDDDGQIR	[2] Carbamidomethyl C|[6] Carbamidomethyl C|[9] Carbamidomethyl C|[13] Carbamidomethyl C	A0A061G2K6	21 kDa seed protein OS=Theobroma cacao OX=3641 GN=TCM_012658 PE=3 SV=1
61	790.331.332.936.595	4	315.729.622.587.886	23102021_ITV_CT_03_001	-1	321.643	79.033.120.735.016	96.611	0.000302345738418808	0.0957609757657663	FCPSVCDSCTTLCSDIGRHSDDDGQIR	[2] Carbamidomethyl C|[6] Carbamidomethyl C|[9] Carbamidomethyl C|[13] Carbamidomethyl C	P32765	21 kDa seed protein OS=Theobroma cacao OX=3641 GN=ASP PE=2 SV=1
61	790.331.332.936.595	4	315.729.622.587.886	23102021_ITV_CT_03_001	-1	321.643	79.033.120.735.016	96.611	0.000302345738418808	0.0957609757657663	FCPSVCDSCTTLCSDIGRHSDDDGQIR	[2] Carbamidomethyl C|[6] Carbamidomethyl C|[9] Carbamidomethyl C|[13] Carbamidomethyl C	A0A061G2K6	21 kDa seed protein OS=Theobroma cacao OX=3641 GN=TCM_012658 PE=3 SV=1
61	790.331.332.936.595	4	315.729.622.587.886	23102021_ITV_CT_03_002	-1	318.336	79.033.100.735.016	95.067	0.000302345738418808	0.0957609757657663	FCPSVCDSCTTLCSDIGRHSDDDGQIR	[2] Carbamidomethyl C|[6] Carbamidomethyl C|[9] Carbamidomethyl C|[13] Carbamidomethyl C	P32765	21 kDa seed protein OS=Theobroma cacao OX=3641 GN=ASP PE=2 SV=1
61	790.331.332.936.595	4	315.729.622.587.886	23102021_ITV_CT_03_002	-1	318.336	79.033.100.735.016	95.067	0.000302345738418808	0.0957609757657663	FCPSVCDSCTTLCSDIGRHSDDDGQIR	[2] Carbamidomethyl C|[6] Carbamidomethyl C|[9] Carbamidomethyl C|[13] Carbamidomethyl C	A0A061G2K6	21 kDa seed protein OS=Theobroma cacao OX=3641 GN=TCM_012658 PE=3 SV=1
61	790.331.332.936.595	4	315.729.622.587.886	23102021_ITV_CT_04_001	-1	317.739	79.033.103.235.016	92.974	0.000302345738418808	0.0957609757657663	FCPSVCDSCTTLCSDIGRHSDDDGQIR	[2] Carbamidomethyl C|[6] Carbamidomethyl C|[9] Carbamidomethyl C|[13] Carbamidomethyl C	P32765	21 kDa seed protein OS=Theobroma cacao OX=3641 GN=ASP PE=2 SV=1
61	790.331.332.936.595	4	315.729.622.587.886	23102021_ITV_CT_04_001	-1	317.739	79.033.103.235.016	92.974	0.000302345738418808	0.0957609757657663	FCPSVCDSCTTLCSDIGRHSDDDGQIR	[2] Carbamidomethyl C|[6] Carbamidomethyl C|[9] Carbamidomethyl C|[13] Carbamidomethyl C	A0A061G2K6	21 kDa seed protein OS=Theobroma cacao OX=3641 GN=TCM_012658 PE=3 SV=1
61	790.331.332.936.595	4	315.729.622.587.886	23102021_ITV_CT_04_002	-1	317.978	79.033.045.735.016	91.341	0.000302345738418808	0.0957609757657663	FCPSVCDSCTTLCSDIGRHSDDDGQIR	[2] Carbamidomethyl C|[6] Carbamidomethyl C|[9] Carbamidomethyl C|[13] Carbamidomethyl C	P32765	21 kDa seed protein OS=Theobroma cacao OX=3641 GN=ASP PE=2 SV=1
61	790.331.332.936.595	4	315.729.622.587.886	23102021_ITV_CT_04_002	-1	317.978	79.033.045.735.016	91.341	0.000302345738418808	0.0957609757657663	FCPSVCDSCTTLCSDIGRHSDDDGQIR	[2] Carbamidomethyl C|[6] Carbamidomethyl C|[9] Carbamidomethyl C|[13] Carbamidomethyl C	A0A061G2K6	21 kDa seed protein OS=Theobroma cacao OX=3641 GN=TCM_012658 PE=3 SV=1
61	790.331.332.936.595	4	315.729.622.587.886	23102021_ITV_CT_05_001	-1	320.945	79.033.110.735.016	91.695	0.000302345738418808	0.0957609757657663	FCPSVCDSCTTLCSDIGRHSDDDGQIR	[2] Carbamidomethyl C|[6] Carbamidomethyl C|[9] Carbamidomethyl C|[13] Carbamidomethyl C	P32765	21 kDa seed protein OS=Theobroma cacao OX=3641 GN=ASP PE=2 SV=1
61	790.331.332.936.595	4	315.729.622.587.886	23102021_ITV_CT_05_001	-1	320.945	79.033.110.735.016	91.695	0.000302345738418808	0.0957609757657663	FCPSVCDSCTTLCSDIGRHSDDDGQIR	[2] Carbamidomethyl C|[6] Carbamidomethyl C|[9] Carbamidomethyl C|[13] Carbamidomethyl C	A0A061G2K6	21 kDa seed protein OS=Theobroma cacao OX=3641 GN=TCM_012658 PE=3 SV=1
61	790.331.332.936.595	4	315.729.622.587.886	23102021_ITV_CT_05_002	-1	321.419	79.033.090.735.016	9.21	0.000302345738418808	0.0957609757657663	FCPSVCDSCTTLCSDIGRHSDDDGQIR	[2] Carbamidomethyl C|[6] Carbamidomethyl C|[9] Carbamidomethyl C|[13] Carbamidomethyl C	P32765	21 kDa seed protein OS=Theobroma cacao OX=3641 GN=ASP PE=2 SV=1
61	790.331.332.936.595	4	315.729.622.587.886	23102021_ITV_CT_05_002	-1	321.419	79.033.090.735.016	9.21	0.000302345738418808	0.0957609757657663	FCPSVCDSCTTLCSDIGRHSDDDGQIR	[2] Carbamidomethyl C|[6] Carbamidomethyl C|[9] Carbamidomethyl C|[13] Carbamidomethyl C	A0A061G2K6	21 kDa seed protein OS=Theobroma cacao OX=3641 GN=TCM_012658 PE=3 SV=1
63	800.915.079.057.179	2	15.998.156.051.806	23102021_ITV_CT_00_001	-1	222.988	80.091.533.823.344	99.477	0.000481647478864033	0.301064461623751	ATGQSCPEIVVQRR	[6] Carbamidomethyl C	P32765	21 kDa seed protein OS=Theobroma cacao OX=3641 GN=ASP PE=2 SV=1
63	800.915.079.057.179	2	15.998.156.051.806	23102021_ITV_CT_00_001	-1	222.988	80.091.533.823.344	99.477	0.000481647478864033	0.301064461623751	ATGQSCPEIVVQRR	[6] Carbamidomethyl C	A0A061G2K6	21 kDa seed protein OS=Theobroma cacao OX=3641 GN=TCM_012658 PE=3 SV=1
63	800.915.079.057.179	2	15.998.156.051.806	23102021_ITV_CT_00_001	-1	222.988	80.091.533.823.344	99.477	0.000481647478864033	0.301064461623751	ATGQSCPEIVVQRR	[6] Carbamidomethyl C	Q8S4Z5	Trypsin inhibitor (Fragment) OS=Theobroma cacao OX=3641 PE=3 SV=1
63	800.915.079.057.179	2	15.998.156.051.806	23102021_ITV_CT_00_002	-1	228.257	80.091.538.823.344	98.171	0.000481647478864033	0.301064461623751	ATGQSCPEIVVQRR	[6] Carbamidomethyl C	P32765	21 kDa seed protein OS=Theobroma cacao OX=3641 GN=ASP PE=2 SV=1
63	800.915.079.057.179	2	15.998.156.051.806	23102021_ITV_CT_00_002	-1	228.257	80.091.538.823.344	98.171	0.000481647478864033	0.301064461623751	ATGQSCPEIVVQRR	[6] Carbamidomethyl C	A0A061G2K6	21 kDa seed protein OS=Theobroma cacao OX=3641 GN=TCM_012658 PE=3 SV=1
63	800.915.079.057.179	2	15.998.156.051.806	23102021_ITV_CT_00_002	-1	228.257	80.091.538.823.344	98.171	0.000481647478864033	0.301064461623751	ATGQSCPEIVVQRR	[6] Carbamidomethyl C	Q8S4Z5	Trypsin inhibitor (Fragment) OS=Theobroma cacao OX=3641 PE=3 SV=1
63	800.915.079.057.179	2	15.998.156.051.806	23102021_ITV_CT_01_001	-1	210.666	80.091.568.823.344	100.372	0.000481647478864033	0.301064461623751	ATGQSCPEIVVQRR	[6] Carbamidomethyl C	P32765	21 kDa seed protein OS=Theobroma cacao OX=3641 GN=ASP PE=2 SV=1
63	800.915.079.057.179	2	15.998.156.051.806	23102021_ITV_CT_01_001	-1	210.666	80.091.568.823.344	100.372	0.000481647478864033	0.301064461623751	ATGQSCPEIVVQRR	[6] Carbamidomethyl C	A0A061G2K6	21 kDa seed protein OS=Theobroma cacao OX=3641 GN=TCM_012658 PE=3 SV=1
63	800.915.079.057.179	2	15.998.156.051.806	23102021_ITV_CT_01_001	-1	210.666	80.091.568.823.344	100.372	0.000481647478864033	0.301064461623751	ATGQSCPEIVVQRR	[6] Carbamidomethyl C	Q8S4Z5	Trypsin inhibitor (Fragment) OS=Theobroma cacao OX=3641 PE=3 SV=1
63	800.915.079.057.179	2	15.998.156.051.806	23102021_ITV_CT_01_002	-1	211.135	80.091.543.823.344	100.772	0.000481647478864033	0.301064461623751	ATGQSCPEIVVQRR	[6] Carbamidomethyl C	P32765	21 kDa seed protein OS=Theobroma cacao OX=3641 GN=ASP PE=2 SV=1
63	800.915.079.057.179	2	15.998.156.051.806	23102021_ITV_CT_01_002	-1	211.135	80.091.543.823.344	100.772	0.000481647478864033	0.301064461623751	ATGQSCPEIVVQRR	[6] Carbamidomethyl C	A0A061G2K6	21 kDa seed protein OS=Theobroma cacao OX=3641 GN=TCM_012658 PE=3 SV=1
63	800.915.079.057.179	2	15.998.156.051.806	23102021_ITV_CT_01_002	-1	211.135	80.091.543.823.344	100.772	0.000481647478864033	0.301064461623751	ATGQSCPEIVVQRR	[6] Carbamidomethyl C	Q8S4Z5	Trypsin inhibitor (Fragment) OS=Theobroma cacao OX=3641 PE=3 SV=1
63	800.915.079.057.179	2	15.998.156.051.806	23102021_ITV_CT_02_001	-1	211.645	80.091.593.823.344	101.327	0.000481647478864033	0.301064461623751	ATGQSCPEIVVQRR	[6] Carbamidomethyl C	P32765	21 kDa seed protein OS=Theobroma cacao OX=3641 GN=ASP PE=2 SV=1
63	800.915.079.057.179	2	15.998.156.051.806	23102021_ITV_CT_02_001	-1	211.645	80.091.593.823.344	101.327	0.000481647478864033	0.301064461623751	ATGQSCPEIVVQRR	[6] Carbamidomethyl C	A0A061G2K6	21 kDa seed protein OS=Theobroma cacao OX=3641 GN=TCM_012658 PE=3 SV=1
63	800.915.079.057.179	2	15.998.156.051.806	23102021_ITV_CT_02_001	-1	211.645	80.091.593.823.344	101.327	0.000481647478864033	0.301064461623751	ATGQSCPEIVVQRR	[6] Carbamidomethyl C	Q8S4Z5	Trypsin inhibitor (Fragment) OS=Theobroma cacao OX=3641 PE=3 SV=1
63	800.915.079.057.179	2	15.998.156.051.806	23102021_ITV_CT_02_002	-1	212.568	80.091.518.823.344	97.264	0.000481647478864033	0.301064461623751	ATGQSCPEIVVQRR	[6] Carbamidomethyl C	P32765	21 kDa seed protein OS=Theobroma cacao OX=3641 GN=ASP PE=2 SV=1
63	800.915.079.057.179	2	15.998.156.051.806	23102021_ITV_CT_02_002	-1	212.568	80.091.518.823.344	97.264	0.000481647478864033	0.301064461623751	ATGQSCPEIVVQRR	[6] Carbamidomethyl C	A0A061G2K6	21 kDa seed protein OS=Theobroma cacao OX=3641 GN=TCM_012658 PE=3 SV=1
63	800.915.079.057.179	2	15.998.156.051.806	23102021_ITV_CT_02_002	-1	212.568	80.091.518.823.344	97.264	0.000481647478864033	0.301064461623751	ATGQSCPEIVVQRR	[6] Carbamidomethyl C	Q8S4Z5	Trypsin inhibitor (Fragment) OS=Theobroma cacao OX=3641 PE=3 SV=1
63	800.915.079.057.179	2	15.998.156.051.806	23102021_ITV_CT_03_001	-1	22.077	80.091.483.823.344	100.766	0.000481647478864033	0.301064461623751	ATGQSCPEIVVQRR	[6] Carbamidomethyl C	P32765	21 kDa seed protein OS=Theobroma cacao OX=3641 GN=ASP PE=2 SV=1
63	800.915.079.057.179	2	15.998.156.051.806	23102021_ITV_CT_03_001	-1	22.077	80.091.483.823.344	100.766	0.000481647478864033	0.301064461623751	ATGQSCPEIVVQRR	[6] Carbamidomethyl C	A0A061G2K6	21 kDa seed protein OS=Theobroma cacao OX=3641 GN=TCM_012658 PE=3 SV=1
63	800.915.079.057.179	2	15.998.156.051.806	23102021_ITV_CT_03_001	-1	22.077	80.091.483.823.344	100.766	0.000481647478864033	0.301064461623751	ATGQSCPEIVVQRR	[6] Carbamidomethyl C	Q8S4Z5	Trypsin inhibitor (Fragment) OS=Theobroma cacao OX=3641 PE=3 SV=1
63	800.915.079.057.179	2	15.998.156.051.806	23102021_ITV_CT_04_001	-1	216.524	80.091.503.823.344	96.009	0.000481647478864033	0.301064461623751	ATGQSCPEIVVQRR	[6] Carbamidomethyl C	P32765	21 kDa seed protein OS=Theobroma cacao OX=3641 GN=ASP PE=2 SV=1
63	800.915.079.057.179	2	15.998.156.051.806	23102021_ITV_CT_04_001	-1	216.524	80.091.503.823.344	96.009	0.000481647478864033	0.301064461623751	ATGQSCPEIVVQRR	[6] Carbamidomethyl C	A0A061G2K6	21 kDa seed protein OS=Theobroma cacao OX=3641 GN=TCM_012658 PE=3 SV=1
63	800.915.079.057.179	2	15.998.156.051.806	23102021_ITV_CT_04_001	-1	216.524	80.091.503.823.344	96.009	0.000481647478864033	0.301064461623751	ATGQSCPEIVVQRR	[6] Carbamidomethyl C	Q8S4Z5	Trypsin inhibitor (Fragment) OS=Theobroma cacao OX=3641 PE=3 SV=1
63	800.915.079.057.179	2	15.998.156.051.806	23102021_ITV_CT_04_002	-1	216.849	80.091.468.823.344	96.979	0.000481647478864033	0.301064461623751	ATGQSCPEIVVQRR	[6] Carbamidomethyl C	P32765	21 kDa seed protein OS=Theobroma cacao OX=3641 GN=ASP PE=2 SV=1
63	800.915.079.057.179	2	15.998.156.051.806	23102021_ITV_CT_04_002	-1	216.849	80.091.468.823.344	96.979	0.000481647478864033	0.301064461623751	ATGQSCPEIVVQRR	[6] Carbamidomethyl C	A0A061G2K6	21 kDa seed protein OS=Theobroma cacao OX=3641 GN=TCM_012658 PE=3 SV=1
63	800.915.079.057.179	2	15.998.156.051.806	23102021_ITV_CT_04_002	-1	216.849	80.091.468.823.344	96.979	0.000481647478864033	0.301064461623751	ATGQSCPEIVVQRR	[6] Carbamidomethyl C	Q8S4Z5	Trypsin inhibitor (Fragment) OS=Theobroma cacao OX=3641 PE=3 SV=1
63	800.915.079.057.179	2	15.998.156.051.806	23102021_ITV_CT_05_002	-1	219.168	80.091.453.823.344	95.225	0.000481647478864033	0.301064461623751	ATGQSCPEIVVQRR	[6] Carbamidomethyl C	P32765	21 kDa seed protein OS=Theobroma cacao OX=3641 GN=ASP PE=2 SV=1
63	800.915.079.057.179	2	15.998.156.051.806	23102021_ITV_CT_05_002	-1	219.168	80.091.453.823.344	95.225	0.000481647478864033	0.301064461623751	ATGQSCPEIVVQRR	[6] Carbamidomethyl C	A0A061G2K6	21 kDa seed protein OS=Theobroma cacao OX=3641 GN=TCM_012658 PE=3 SV=1
63	800.915.079.057.179	2	15.998.156.051.806	23102021_ITV_CT_05_002	-1	219.168	80.091.453.823.344	95.225	0.000481647478864033	0.301064461623751	ATGQSCPEIVVQRR	[6] Carbamidomethyl C	Q8S4Z5	Trypsin inhibitor (Fragment) OS=Theobroma cacao OX=3641 PE=3 SV=1
64	708.372.327.816.454	2	141.473.010.269.915	23102021_ITV_CT_00_001	-1	318.754	70.837.283.823.344	95.919	-0.000220833971297907	-0.156096160253638	EKLEEILEEQR		A0A061EM85	Vicilin-A_ putative OS=Theobroma cacao OX=3641 GN=TCM_020665 PE=3 SV=1
64	708.372.327.816.454	2	141.473.010.269.915	23102021_ITV_CT_00_001	-1	318.754	70.837.283.823.344	95.919	-0.000220833971297907	-0.156096160253638	EKLEEILEEQR		Q43358	Vicilin OS=Theobroma cacao OX=3641 GN=CSV PE=2 SV=1
64	708.372.327.816.454	2	141.473.010.269.915	23102021_ITV_CT_00_002	-1	318.888	70.837.263.823.344	97.258	-0.000220833971297907	-0.156096160253638	EKLEEILEEQR		A0A061EM85	Vicilin-A_ putative OS=Theobroma cacao OX=3641 GN=TCM_020665 PE=3 SV=1
64	708.372.327.816.454	2	141.473.010.269.915	23102021_ITV_CT_00_002	-1	318.888	70.837.263.823.344	97.258	-0.000220833971297907	-0.156096160253638	EKLEEILEEQR		Q43358	Vicilin OS=Theobroma cacao OX=3641 GN=CSV PE=2 SV=1
64	708.372.327.816.454	2	141.473.010.269.915	23102021_ITV_CT_01_001	-1	317.666	70.837.253.823.344	100.033	-0.000220833971297907	-0.156096160253638	EKLEEILEEQR		A0A061EM85	Vicilin-A_ putative OS=Theobroma cacao OX=3641 GN=TCM_020665 PE=3 SV=1
64	708.372.327.816.454	2	141.473.010.269.915	23102021_ITV_CT_01_001	-1	317.666	70.837.253.823.344	100.033	-0.000220833971297907	-0.156096160253638	EKLEEILEEQR		Q43358	Vicilin OS=Theobroma cacao OX=3641 GN=CSV PE=2 SV=1
64	708.372.327.816.454	2	141.473.010.269.915	23102021_ITV_CT_01_002	-1	316.851	70.837.253.823.344	97.086	-0.000220833971297907	-0.156096160253638	EKLEEILEEQR		A0A061EM85	Vicilin-A_ putative OS=Theobroma cacao OX=3641 GN=TCM_020665 PE=3 SV=1
64	708.372.327.816.454	2	141.473.010.269.915	23102021_ITV_CT_01_002	-1	316.851	70.837.253.823.344	97.086	-0.000220833971297907	-0.156096160253638	EKLEEILEEQR		Q43358	Vicilin OS=Theobroma cacao OX=3641 GN=CSV PE=2 SV=1
64	708.372.327.816.454	2	141.473.010.269.915	23102021_ITV_CT_02_002	-1	317.416	70.837.293.823.344	97.209	-0.000220833971297907	-0.156096160253638	EKLEEILEEQR		A0A061EM85	Vicilin-A_ putative OS=Theobroma cacao OX=3641 GN=TCM_020665 PE=3 SV=1
64	708.372.327.816.454	2	141.473.010.269.915	23102021_ITV_CT_02_002	-1	317.416	70.837.293.823.344	97.209	-0.000220833971297907	-0.156096160253638	EKLEEILEEQR		Q43358	Vicilin OS=Theobroma cacao OX=3641 GN=CSV PE=2 SV=1
64	708.372.327.816.454	2	141.473.010.269.915	23102021_ITV_CT_03_001	-1	323.199	70.837.263.823.344	89.297	-0.000220833971297907	-0.156096160253638	EKLEEILEEQR		A0A061EM85	Vicilin-A_ putative OS=Theobroma cacao OX=3641 GN=TCM_020665 PE=3 SV=1
64	708.372.327.816.454	2	141.473.010.269.915	23102021_ITV_CT_03_001	-1	323.199	70.837.263.823.344	89.297	-0.000220833971297907	-0.156096160253638	EKLEEILEEQR		Q43358	Vicilin OS=Theobroma cacao OX=3641 GN=CSV PE=2 SV=1
64	708.372.327.816.454	2	141.473.010.269.915	23102021_ITV_CT_03_002	-1	320.093	70.837.308.823.344	90.408	-0.000220833971297907	-0.156096160253638	EKLEEILEEQR		A0A061EM85	Vicilin-A_ putative OS=Theobroma cacao OX=3641 GN=TCM_020665 PE=3 SV=1
64	708.372.327.816.454	2	141.473.010.269.915	23102021_ITV_CT_03_002	-1	320.093	70.837.308.823.344	90.408	-0.000220833971297907	-0.156096160253638	EKLEEILEEQR		Q43358	Vicilin OS=Theobroma cacao OX=3641 GN=CSV PE=2 SV=1
64	708.372.327.816.454	2	141.473.010.269.915	23102021_ITV_CT_04_001	-1	317.852	70.837.268.823.344	8.918	-0.000220833971297907	-0.156096160253638	EKLEEILEEQR		A0A061EM85	Vicilin-A_ putative OS=Theobroma cacao OX=3641 GN=TCM_020665 PE=3 SV=1
64	708.372.327.816.454	2	141.473.010.269.915	23102021_ITV_CT_04_001	-1	317.852	70.837.268.823.344	8.918	-0.000220833971297907	-0.156096160253638	EKLEEILEEQR		Q43358	Vicilin OS=Theobroma cacao OX=3641 GN=CSV PE=2 SV=1
64	708.372.327.816.454	2	141.473.010.269.915	23102021_ITV_CT_04_002	-1	317.853	70.837.248.823.344	86.174	-0.000220833971297907	-0.156096160253638	EKLEEILEEQR		Q43358	Vicilin OS=Theobroma cacao OX=3641 GN=CSV PE=2 SV=1
64	708.372.327.816.454	2	141.473.010.269.915	23102021_ITV_CT_04_002	-1	317.853	70.837.248.823.344	86.174	-0.000220833971297907	-0.156096160253638	EKLEEILEEQR		A0A061EM85	Vicilin-A_ putative OS=Theobroma cacao OX=3641 GN=TCM_020665 PE=3 SV=1
64	708.372.327.816.454	2	141.473.010.269.915	23102021_ITV_CT_05_001	-1	322.398	70.837.283.823.344	88.957	-0.000220833971297907	-0.156096160253638	EKLEEILEEQR		A0A061EM85	Vicilin-A_ putative OS=Theobroma cacao OX=3641 GN=TCM_020665 PE=3 SV=1
64	708.372.327.816.454	2	141.473.010.269.915	23102021_ITV_CT_05_001	-1	322.398	70.837.283.823.344	88.957	-0.000220833971297907	-0.156096160253638	EKLEEILEEQR		Q43358	Vicilin OS=Theobroma cacao OX=3641 GN=CSV PE=2 SV=1
64	708.372.327.816.454	2	141.473.010.269.915	23102021_ITV_CT_05_002	-1	322.679	70.837.248.823.344	85.223	-0.000220833971297907	-0.156096160253638	EKLEEILEEQR		A0A061EM85	Vicilin-A_ putative OS=Theobroma cacao OX=3641 GN=TCM_020665 PE=3 SV=1
64	708.372.327.816.454	2	141.473.010.269.915	23102021_ITV_CT_05_002	-1	322.679	70.837.248.823.344	85.223	-0.000220833971297907	-0.156096160253638	EKLEEILEEQR		Q43358	Vicilin OS=Theobroma cacao OX=3641 GN=CSV PE=2 SV=1
65	102.527.258.893.485	5	512.132.656.233.983	23102021_ITV_CT_00_001	-1	526.098	10.252.747.211.735	59.065	-0.059161193287764	-115.517.940.810.266	LVVESEGGNEATSVEDRERETEMRDEQAGYLEAVLQAAQAEAAEWR		A0A1S8B9Q3	Uncharacterized protein OS=Diplodia seriata OX=420778 GN=BK809_0000309 PE=4 SV=1
65	102.527.258.893.485	5	512.132.656.233.983	23102021_ITV_CT_05_002	-1	526.185	10.252.731.611.735	63.924	-0.0273611932880158	-534.257.028.444.928	MGGEDEILSTMEDFAAVYDVLVIGCGPGGFTAAMQASQAGLLTACVDQR	[25] Carbamidomethyl C|[45] Carbamidomethyl C	Q02733	Increased recombination centers protein 15 OS=Saccharomyces cerevisiae (strain ATCC 204508 / S288c) OX=559292 GN=IRC15 PE=1 SV=1
68	108.048.511.545.816	2	215.895.567.798.256	23102021_ITV_CT_00_001	-1	267.965	108.048.558.823.344	92.747	-0.000245550559611729	-0.113735790960423	HLDSCCQQLEKLDTPCR	[5] Carbamidomethyl C|[6] Carbamidomethyl C|[16] Carbamidomethyl C	A0A061F5B4	2S albumin storage protein_ putative OS=Theobroma cacao OX=3641 GN=TCM_031073 PE=3 SV=1
68	108.048.511.545.816	2	215.895.567.798.256	23102021_ITV_CT_00_002	-1	266.093	108.048.533.823.344	92.077	-0.000245550559611729	-0.113735790960423	HLDSCCQQLEKLDTPCR	[5] Carbamidomethyl C|[6] Carbamidomethyl C|[16] Carbamidomethyl C	A0A061F5B4	2S albumin storage protein_ putative OS=Theobroma cacao OX=3641 GN=TCM_031073 PE=3 SV=1
68	108.048.511.545.816	2	215.895.567.798.256	23102021_ITV_CT_01_001	-1	266.304	108.048.543.823.344	94.736	-0.000245550559611729	-0.113735790960423	HLDSCCQQLEKLDTPCR	[5] Carbamidomethyl C|[6] Carbamidomethyl C|[16] Carbamidomethyl C	A0A061F5B4	2S albumin storage protein_ putative OS=Theobroma cacao OX=3641 GN=TCM_031073 PE=3 SV=1
68	108.048.511.545.816	2	215.895.567.798.256	23102021_ITV_CT_01_002	-1	263.725	108.048.553.823.344	88.618	-0.000245550559611729	-0.113735790960423	HLDSCCQQLEKLDTPCR	[5] Carbamidomethyl C|[6] Carbamidomethyl C|[16] Carbamidomethyl C	A0A061F5B4	2S albumin storage protein_ putative OS=Theobroma cacao OX=3641 GN=TCM_031073 PE=3 SV=1
68	108.048.511.545.816	2	215.895.567.798.256	23102021_ITV_CT_02_001	-1	265.879	108.048.493.823.344	96.769	-0.000245550559611729	-0.113735790960423	HLDSCCQQLEKLDTPCR	[5] Carbamidomethyl C|[6] Carbamidomethyl C|[16] Carbamidomethyl C	A0A061F5B4	2S albumin storage protein_ putative OS=Theobroma cacao OX=3641 GN=TCM_031073 PE=3 SV=1
68	108.048.511.545.816	2	215.895.567.798.256	23102021_ITV_CT_02_002	-1	267.052	108.048.473.823.344	94.133	-0.000245550559611729	-0.113735790960423	HLDSCCQQLEKLDTPCR	[5] Carbamidomethyl C|[6] Carbamidomethyl C|[16] Carbamidomethyl C	A0A061F5B4	2S albumin storage protein_ putative OS=Theobroma cacao OX=3641 GN=TCM_031073 PE=3 SV=1
68	108.048.511.545.816	2	215.895.567.798.256	23102021_ITV_CT_03_001	-1	263.682	108.048.593.823.344	96.119	-0.000245550559611729	-0.113735790960423	HLDSCCQQLEKLDTPCR	[5] Carbamidomethyl C|[6] Carbamidomethyl C|[16] Carbamidomethyl C	A0A061F5B4	2S albumin storage protein_ putative OS=Theobroma cacao OX=3641 GN=TCM_031073 PE=3 SV=1
68	108.048.511.545.816	2	215.895.567.798.256	23102021_ITV_CT_03_002	-1	26.26	108.048.553.823.344	9.704	-0.000245550559611729	-0.113735790960423	HLDSCCQQLEKLDTPCR	[5] Carbamidomethyl C|[6] Carbamidomethyl C|[16] Carbamidomethyl C	A0A061F5B4	2S albumin storage protein_ putative OS=Theobroma cacao OX=3641 GN=TCM_031073 PE=3 SV=1
68	108.048.511.545.816	2	215.895.567.798.256	23102021_ITV_CT_04_001	-1	259.843	108.048.498.823.344	96.206	-0.000245550559611729	-0.113735790960423	HLDSCCQQLEKLDTPCR	[5] Carbamidomethyl C|[6] Carbamidomethyl C|[16] Carbamidomethyl C	A0A061F5B4	2S albumin storage protein_ putative OS=Theobroma cacao OX=3641 GN=TCM_031073 PE=3 SV=1
68	108.048.511.545.816	2	215.895.567.798.256	23102021_ITV_CT_04_002	-1	259.424	108.048.488.823.344	95.899	-0.000245550559611729	-0.113735790960423	HLDSCCQQLEKLDTPCR	[5] Carbamidomethyl C|[6] Carbamidomethyl C|[16] Carbamidomethyl C	A0A061F5B4	2S albumin storage protein_ putative OS=Theobroma cacao OX=3641 GN=TCM_031073 PE=3 SV=1
68	108.048.511.545.816	2	215.895.567.798.256	23102021_ITV_CT_05_001	-1	265.272	108.048.473.823.344	98.908	-0.000245550559611729	-0.113735790960423	HLDSCCQQLEKLDTPCR	[5] Carbamidomethyl C|[6] Carbamidomethyl C|[16] Carbamidomethyl C	A0A061F5B4	2S albumin storage protein_ putative OS=Theobroma cacao OX=3641 GN=TCM_031073 PE=3 SV=1
68	108.048.511.545.816	2	215.895.567.798.256	23102021_ITV_CT_05_002	-1	265.935	108.048.468.823.344	97.523	-0.000245550559611729	-0.113735790960423	HLDSCCQQLEKLDTPCR	[5] Carbamidomethyl C|[6] Carbamidomethyl C|[16] Carbamidomethyl C	A0A061F5B4	2S albumin storage protein_ putative OS=Theobroma cacao OX=3641 GN=TCM_031073 PE=3 SV=1
71	482.261.735.027.128	2	962.508.917.120.496	23102021_ITV_CT_00_001	-1	316.803	48.226.128.823.344	75.164	0.00159358737630555	165.566.259.844.745	ELSFGVPSK		A0A061EM85	Vicilin-A_ putative OS=Theobroma cacao OX=3641 GN=TCM_020665 PE=3 SV=1
71	482.261.735.027.128	2	962.508.917.120.496	23102021_ITV_CT_00_002	-1	316.601	48.226.103.823.344	82.125	0.00159358737630555	165.566.259.844.745	ELSFGVPSK		A0A061EM85	Vicilin-A_ putative OS=Theobroma cacao OX=3641 GN=TCM_020665 PE=3 SV=1
71	482.261.735.027.128	2	962.508.917.120.496	23102021_ITV_CT_03_001	-1	318.989	48.226.148.823.344	85.386	0.00159358737630555	165.566.259.844.745	ELSFGVPSK		A0A061EM85	Vicilin-A_ putative OS=Theobroma cacao OX=3641 GN=TCM_020665 PE=3 SV=1
71	482.261.735.027.128	2	962.508.917.120.496	23102021_ITV_CT_03_002	-1	316.451	48.226.103.823.344	84.916	0.00159358737630555	165.566.259.844.745	ELSFGVPSK		A0A061EM85	Vicilin-A_ putative OS=Theobroma cacao OX=3641 GN=TCM_020665 PE=3 SV=1
71	482.261.735.027.128	2	962.508.917.120.496	23102021_ITV_CT_04_001	-1	31.449	48.226.083.823.344	82.906	0.00159358737630555	165.566.259.844.745	ELSFGVPSK		A0A061EM85	Vicilin-A_ putative OS=Theobroma cacao OX=3641 GN=TCM_020665 PE=3 SV=1
71	482.261.735.027.128	2	962.508.917.120.496	23102021_ITV_CT_05_001	-1	317.537	48.226.093.823.344	83.949	0.00159358737630555	165.566.259.844.745	ELSFGVPSK		A0A061EM85	Vicilin-A_ putative OS=Theobroma cacao OX=3641 GN=TCM_020665 PE=3 SV=1
71	482.261.735.027.128	2	962.508.917.120.496	23102021_ITV_CT_05_002	-1	318.335	48.226.093.823.344	75.855	0.00159358737630555	165.566.259.844.745	ELSFGVPSK		A0A061EM85	Vicilin-A_ putative OS=Theobroma cacao OX=3641 GN=TCM_020665 PE=3 SV=1
72	472.008.605.873.868	4	188.400.531.762.795	23102021_ITV_CT_04_001	-1	271.138	47.200.855.735.016	58.349	0.0212940948313189	113.026.939.535.215	LQGNLQESEDIDIVALK		Q8L6A9	Aspartic proteinase OS=Theobroma cacao OX=3641 GN=ap1 PE=2 SV=1
72	472.008.605.873.868	4	188.400.531.762.795	23102021_ITV_CT_04_001	-1	271.138	47.200.855.735.016	58.349	0.0212940948313189	113.026.939.535.215	LQGNLQESEDIDIVALK		A0A061F5Z2	Aspartic proteinase A1 OS=Theobroma cacao OX=3641 GN=TCM_030837 PE=3 SV=1
74	102.867.871.522.106	5	513.835.719.377.089	23102021_ITV_CT_03_001	-1	495.054	10.286.782.411.735	64.017	0.00437023777158174	0.850513369102742	FATQFSQHLVQSESPSSSSLYDSESEDLVASLFDDALESVSSAEVEGK		A0A061G4T7	Uncharacterized protein OS=Theobroma cacao OX=3641 GN=TCM_016033 PE=4 SV=1
74	102.867.871.522.106	5	513.835.719.377.089	23102021_ITV_CT_05_002	-1	502.601	10.286.783.211.735	66.937	0.0158702377711961	308.859.158.470.301	MANETNNFAEIISHCKEYGYIFQSSELYDGLAAVYDYGQMGAQLK	[15] Carbamidomethyl C	A0A849UXA5	Glycine--tRNA ligase OS=Ferruginibacter sp. OX=1940288 GN=HOO89_07395 PE=3 SV=1
75	104.250.036.288.025	1	104.149.308.641.337	23102021_ITV_CT_00_001	-1	286.992	10.425.007	89.151	0.00106288025472168	102.053.614.497.786	NNPYYFPK		A0A061EM85	Vicilin-A_ putative OS=Theobroma cacao OX=3641 GN=TCM_020665 PE=3 SV=1
75	104.250.036.288.025	1	104.149.308.641.337	23102021_ITV_CT_00_001	-1	286.992	10.425.007	89.151	0.00106288025472168	102.053.614.497.786	NNPYYFPK		Q43358	Vicilin OS=Theobroma cacao OX=3641 GN=CSV PE=2 SV=1
75	104.250.036.288.025	1	104.149.308.641.337	23102021_ITV_CT_00_002	-1	28.609	10.425.006	92.611	0.00106288025472168	102.053.614.497.786	NNPYYFPK		A0A061EM85	Vicilin-A_ putative OS=Theobroma cacao OX=3641 GN=TCM_020665 PE=3 SV=1
75	104.250.036.288.025	1	104.149.308.641.337	23102021_ITV_CT_00_002	-1	28.609	10.425.006	92.611	0.00106288025472168	102.053.614.497.786	NNPYYFPK		Q43358	Vicilin OS=Theobroma cacao OX=3641 GN=CSV PE=2 SV=1
75	104.250.036.288.025	1	104.149.308.641.337	23102021_ITV_CT_01_001	-1	282.223	10.425.004	100.663	0.00106288025472168	102.053.614.497.786	NNPYYFPK		A0A061EM85	Vicilin-A_ putative OS=Theobroma cacao OX=3641 GN=TCM_020665 PE=3 SV=1
75	104.250.036.288.025	1	104.149.308.641.337	23102021_ITV_CT_01_001	-1	282.223	10.425.004	100.663	0.00106288025472168	102.053.614.497.786	NNPYYFPK		Q43358	Vicilin OS=Theobroma cacao OX=3641 GN=CSV PE=2 SV=1
75	104.250.036.288.025	1	104.149.308.641.337	23102021_ITV_CT_01_002	-1	280.521	10.425.006	101.543	0.00106288025472168	102.053.614.497.786	NNPYYFPK		A0A061EM85	Vicilin-A_ putative OS=Theobroma cacao OX=3641 GN=TCM_020665 PE=3 SV=1
75	104.250.036.288.025	1	104.149.308.641.337	23102021_ITV_CT_01_002	-1	280.521	10.425.006	101.543	0.00106288025472168	102.053.614.497.786	NNPYYFPK		Q43358	Vicilin OS=Theobroma cacao OX=3641 GN=CSV PE=2 SV=1
75	104.250.036.288.025	1	104.149.308.641.337	23102021_ITV_CT_02_001	-1	285.853	10.425.002	94.174	0.00106288025472168	102.053.614.497.786	NNPYYFPK		A0A061EM85	Vicilin-A_ putative OS=Theobroma cacao OX=3641 GN=TCM_020665 PE=3 SV=1
75	104.250.036.288.025	1	104.149.308.641.337	23102021_ITV_CT_02_001	-1	285.853	10.425.002	94.174	0.00106288025472168	102.053.614.497.786	NNPYYFPK		Q43358	Vicilin OS=Theobroma cacao OX=3641 GN=CSV PE=2 SV=1
75	104.250.036.288.025	1	104.149.308.641.337	23102021_ITV_CT_02_002	-1	28.74	1042.5	96.872	0.00106288025472168	102.053.614.497.786	NNPYYFPK		A0A061EM85	Vicilin-A_ putative OS=Theobroma cacao OX=3641 GN=TCM_020665 PE=3 SV=1
75	104.250.036.288.025	1	104.149.308.641.337	23102021_ITV_CT_02_002	-1	28.74	1042.5	96.872	0.00106288025472168	102.053.614.497.786	NNPYYFPK		Q43358	Vicilin OS=Theobroma cacao OX=3641 GN=CSV PE=2 SV=1
75	104.250.036.288.025	1	104.149.308.641.337	23102021_ITV_CT_03_001	-1	285.409	10.425.007	91.227	0.00106288025472168	102.053.614.497.786	NNPYYFPK		A0A061EM85	Vicilin-A_ putative OS=Theobroma cacao OX=3641 GN=TCM_020665 PE=3 SV=1
75	104.250.036.288.025	1	104.149.308.641.337	23102021_ITV_CT_03_001	-1	285.409	10.425.007	91.227	0.00106288025472168	102.053.614.497.786	NNPYYFPK		Q43358	Vicilin OS=Theobroma cacao OX=3641 GN=CSV PE=2 SV=1
75	104.250.036.288.025	1	104.149.308.641.337	23102021_ITV_CT_03_002	-1	283.894	10.425.009	89.686	0.00106288025472168	102.053.614.497.786	NNPYYFPK		A0A061EM85	Vicilin-A_ putative OS=Theobroma cacao OX=3641 GN=TCM_020665 PE=3 SV=1
75	104.250.036.288.025	1	104.149.308.641.337	23102021_ITV_CT_03_002	-1	283.894	10.425.009	89.686	0.00106288025472168	102.053.614.497.786	NNPYYFPK		Q43358	Vicilin OS=Theobroma cacao OX=3641 GN=CSV PE=2 SV=1
75	104.250.036.288.025	1	104.149.308.641.337	23102021_ITV_CT_04_001	-1	283.696	10.425.004	88.187	0.00106288025472168	102.053.614.497.786	NNPYYFPK		A0A061EM85	Vicilin-A_ putative OS=Theobroma cacao OX=3641 GN=TCM_020665 PE=3 SV=1
75	104.250.036.288.025	1	104.149.308.641.337	23102021_ITV_CT_04_001	-1	283.696	10.425.004	88.187	0.00106288025472168	102.053.614.497.786	NNPYYFPK		Q43358	Vicilin OS=Theobroma cacao OX=3641 GN=CSV PE=2 SV=1
75	104.250.036.288.025	1	104.149.308.641.337	23102021_ITV_CT_04_002	-1	283.483	10.425.008	89.873	0.00106288025472168	102.053.614.497.786	NNPYYFPK		Q43358	Vicilin OS=Theobroma cacao OX=3641 GN=CSV PE=2 SV=1
75	104.250.036.288.025	1	104.149.308.641.337	23102021_ITV_CT_04_002	-1	283.483	10.425.008	89.873	0.00106288025472168	102.053.614.497.786	NNPYYFPK		A0A061EM85	Vicilin-A_ putative OS=Theobroma cacao OX=3641 GN=TCM_020665 PE=3 SV=1
75	104.250.036.288.025	1	104.149.308.641.337	23102021_ITV_CT_05_001	-1	288.994	10.424.999	88.808	0.00106288025472168	102.053.614.497.786	NNPYYFPK		A0A061EM85	Vicilin-A_ putative OS=Theobroma cacao OX=3641 GN=TCM_020665 PE=3 SV=1
75	104.250.036.288.025	1	104.149.308.641.337	23102021_ITV_CT_05_001	-1	288.994	10.424.999	88.808	0.00106288025472168	102.053.614.497.786	NNPYYFPK		Q43358	Vicilin OS=Theobroma cacao OX=3641 GN=CSV PE=2 SV=1
75	104.250.036.288.025	1	104.149.308.641.337	23102021_ITV_CT_05_002	-1	289.885	10.424.998	89.668	0.00106288025472168	102.053.614.497.786	NNPYYFPK		A0A061EM85	Vicilin-A_ putative OS=Theobroma cacao OX=3641 GN=TCM_020665 PE=3 SV=1
75	104.250.036.288.025	1	104.149.308.641.337	23102021_ITV_CT_05_002	-1	289.885	10.424.998	89.668	0.00106288025472168	102.053.614.497.786	NNPYYFPK		Q43358	Vicilin OS=Theobroma cacao OX=3641 GN=CSV PE=2 SV=1
76	636.604.123.720.589	3	190.679.054.176.113	23102021_ITV_CT_03_001	-1	179.008	636.603.184.311.253	61.506	0.00161822800646405	0.848666565287997	EGEEGGEGAGAGQGSSSQTGR		A0A1J9RLL0	Uncharacterized protein OS=Diplodia corticola OX=236234 GN=BKCO1_1100004 PE=4 SV=1
76	636.604.123.720.589	3	190.679.054.176.113	23102021_ITV_CT_03_002	-1	17.778	636.603.484.311.253	65.887	0.00161822800646405	0.848666565287997	EGEEGGEGAGAGQGSSSQTGR		A0A1J9RLL0	Uncharacterized protein OS=Diplodia corticola OX=236234 GN=BKCO1_1100004 PE=4 SV=1
78	354.208.541.613.486	2	706.402.530.293.211	23102021_ITV_CT_00_001	-1	231.667	35.420.853.823.344	86.927	0.00110676009114741	156.675.801.361.195	AGVLGYK		P32765	21 kDa seed protein OS=Theobroma cacao OX=3641 GN=ASP PE=2 SV=1
78	354.208.541.613.486	2	706.402.530.293.211	23102021_ITV_CT_00_001	-1	231.667	35.420.853.823.344	86.927	0.00110676009114741	156.675.801.361.195	AGVLGYK		A0A061G2K6	21 kDa seed protein OS=Theobroma cacao OX=3641 GN=TCM_012658 PE=3 SV=1
78	354.208.541.613.486	2	706.402.530.293.211	23102021_ITV_CT_00_001	-1	231.667	35.420.853.823.344	86.927	0.00110676009114741	156.675.801.361.195	AGVLGYK		Q8S4Z5	Trypsin inhibitor (Fragment) OS=Theobroma cacao OX=3641 PE=3 SV=1
78	354.208.541.613.486	2	706.402.530.293.211	23102021_ITV_CT_00_002	-1	238.595	35.420.833.823.344	94.644	0.00110676009114741	156.675.801.361.195	AGVLGYK		P32765	21 kDa seed protein OS=Theobroma cacao OX=3641 GN=ASP PE=2 SV=1
78	354.208.541.613.486	2	706.402.530.293.211	23102021_ITV_CT_00_002	-1	238.595	35.420.833.823.344	94.644	0.00110676009114741	156.675.801.361.195	AGVLGYK		A0A061G2K6	21 kDa seed protein OS=Theobroma cacao OX=3641 GN=TCM_012658 PE=3 SV=1
78	354.208.541.613.486	2	706.402.530.293.211	23102021_ITV_CT_00_002	-1	238.595	35.420.833.823.344	94.644	0.00110676009114741	156.675.801.361.195	AGVLGYK		Q8S4Z5	Trypsin inhibitor (Fragment) OS=Theobroma cacao OX=3641 PE=3 SV=1
78	354.208.541.613.486	2	706.402.530.293.211	23102021_ITV_CT_01_001	-1	233.234	35.420.788.823.344	90.779	0.00110676009114741	156.675.801.361.195	AGVLGYK		P32765	21 kDa seed protein OS=Theobroma cacao OX=3641 GN=ASP PE=2 SV=1
78	354.208.541.613.486	2	706.402.530.293.211	23102021_ITV_CT_01_001	-1	233.234	35.420.788.823.344	90.779	0.00110676009114741	156.675.801.361.195	AGVLGYK		A0A061G2K6	21 kDa seed protein OS=Theobroma cacao OX=3641 GN=TCM_012658 PE=3 SV=1
78	354.208.541.613.486	2	706.402.530.293.211	23102021_ITV_CT_01_001	-1	233.234	35.420.788.823.344	90.779	0.00110676009114741	156.675.801.361.195	AGVLGYK		Q8S4Z5	Trypsin inhibitor (Fragment) OS=Theobroma cacao OX=3641 PE=3 SV=1
78	354.208.541.613.486	2	706.402.530.293.211	23102021_ITV_CT_01_002	-1	218.348	35.420.878.823.344	92.619	0.00110676009114741	156.675.801.361.195	AGVLGYK		P32765	21 kDa seed protein OS=Theobroma cacao OX=3641 GN=ASP PE=2 SV=1
78	354.208.541.613.486	2	706.402.530.293.211	23102021_ITV_CT_01_002	-1	218.348	35.420.878.823.344	92.619	0.00110676009114741	156.675.801.361.195	AGVLGYK		A0A061G2K6	21 kDa seed protein OS=Theobroma cacao OX=3641 GN=TCM_012658 PE=3 SV=1
78	354.208.541.613.486	2	706.402.530.293.211	23102021_ITV_CT_01_002	-1	218.348	35.420.878.823.344	92.619	0.00110676009114741	156.675.801.361.195	AGVLGYK		Q8S4Z5	Trypsin inhibitor (Fragment) OS=Theobroma cacao OX=3641 PE=3 SV=1
78	354.208.541.613.486	2	706.402.530.293.211	23102021_ITV_CT_02_002	-1	21.836	35.420.868.823.344	93.508	0.00110676009114741	156.675.801.361.195	AGVLGYK		P32765	21 kDa seed protein OS=Theobroma cacao OX=3641 GN=ASP PE=2 SV=1
78	354.208.541.613.486	2	706.402.530.293.211	23102021_ITV_CT_02_002	-1	21.836	35.420.868.823.344	93.508	0.00110676009114741	156.675.801.361.195	AGVLGYK		A0A061G2K6	21 kDa seed protein OS=Theobroma cacao OX=3641 GN=TCM_012658 PE=3 SV=1
78	354.208.541.613.486	2	706.402.530.293.211	23102021_ITV_CT_02_002	-1	21.836	35.420.868.823.344	93.508	0.00110676009114741	156.675.801.361.195	AGVLGYK		Q8S4Z5	Trypsin inhibitor (Fragment) OS=Theobroma cacao OX=3641 PE=3 SV=1
78	354.208.541.613.486	2	706.402.530.293.211	23102021_ITV_CT_03_001	-1	229.922	35.420.808.823.344	89.819	0.00110676009114741	156.675.801.361.195	AGVLGYK		P32765	21 kDa seed protein OS=Theobroma cacao OX=3641 GN=ASP PE=2 SV=1
78	354.208.541.613.486	2	706.402.530.293.211	23102021_ITV_CT_03_001	-1	229.922	35.420.808.823.344	89.819	0.00110676009114741	156.675.801.361.195	AGVLGYK		A0A061G2K6	21 kDa seed protein OS=Theobroma cacao OX=3641 GN=TCM_012658 PE=3 SV=1
78	354.208.541.613.486	2	706.402.530.293.211	23102021_ITV_CT_03_001	-1	229.922	35.420.808.823.344	89.819	0.00110676009114741	156.675.801.361.195	AGVLGYK		Q8S4Z5	Trypsin inhibitor (Fragment) OS=Theobroma cacao OX=3641 PE=3 SV=1
78	354.208.541.613.486	2	706.402.530.293.211	23102021_ITV_CT_03_002	-1	223.222	35.420.878.823.344	95.069	0.00110676009114741	156.675.801.361.195	AGVLGYK		P32765	21 kDa seed protein OS=Theobroma cacao OX=3641 GN=ASP PE=2 SV=1
78	354.208.541.613.486	2	706.402.530.293.211	23102021_ITV_CT_03_002	-1	223.222	35.420.878.823.344	95.069	0.00110676009114741	156.675.801.361.195	AGVLGYK		A0A061G2K6	21 kDa seed protein OS=Theobroma cacao OX=3641 GN=TCM_012658 PE=3 SV=1
78	354.208.541.613.486	2	706.402.530.293.211	23102021_ITV_CT_03_002	-1	223.222	35.420.878.823.344	95.069	0.00110676009114741	156.675.801.361.195	AGVLGYK		Q8S4Z5	Trypsin inhibitor (Fragment) OS=Theobroma cacao OX=3641 PE=3 SV=1
78	354.208.541.613.486	2	706.402.530.293.211	23102021_ITV_CT_04_001	-1	221.895	35.420.848.823.344	96.594	0.00110676009114741	156.675.801.361.195	AGVLGYK		P32765	21 kDa seed protein OS=Theobroma cacao OX=3641 GN=ASP PE=2 SV=1
78	354.208.541.613.486	2	706.402.530.293.211	23102021_ITV_CT_04_001	-1	221.895	35.420.848.823.344	96.594	0.00110676009114741	156.675.801.361.195	AGVLGYK		A0A061G2K6	21 kDa seed protein OS=Theobroma cacao OX=3641 GN=TCM_012658 PE=3 SV=1
78	354.208.541.613.486	2	706.402.530.293.211	23102021_ITV_CT_04_001	-1	221.895	35.420.848.823.344	96.594	0.00110676009114741	156.675.801.361.195	AGVLGYK		Q8S4Z5	Trypsin inhibitor (Fragment) OS=Theobroma cacao OX=3641 PE=3 SV=1
78	354.208.541.613.486	2	706.402.530.293.211	23102021_ITV_CT_04_002	-1	225.827	35.420.838.823.344	93.893	0.00110676009114741	156.675.801.361.195	AGVLGYK		P32765	21 kDa seed protein OS=Theobroma cacao OX=3641 GN=ASP PE=2 SV=1
78	354.208.541.613.486	2	706.402.530.293.211	23102021_ITV_CT_04_002	-1	225.827	35.420.838.823.344	93.893	0.00110676009114741	156.675.801.361.195	AGVLGYK		A0A061G2K6	21 kDa seed protein OS=Theobroma cacao OX=3641 GN=TCM_012658 PE=3 SV=1
78	354.208.541.613.486	2	706.402.530.293.211	23102021_ITV_CT_04_002	-1	225.827	35.420.838.823.344	93.893	0.00110676009114741	156.675.801.361.195	AGVLGYK		Q8S4Z5	Trypsin inhibitor (Fragment) OS=Theobroma cacao OX=3641 PE=3 SV=1
78	354.208.541.613.486	2	706.402.530.293.211	23102021_ITV_CT_05_001	-1	225.605	35.420.863.823.344	93.342	0.00110676009114741	156.675.801.361.195	AGVLGYK		P32765	21 kDa seed protein OS=Theobroma cacao OX=3641 GN=ASP PE=2 SV=1
78	354.208.541.613.486	2	706.402.530.293.211	23102021_ITV_CT_05_001	-1	225.605	35.420.863.823.344	93.342	0.00110676009114741	156.675.801.361.195	AGVLGYK		A0A061G2K6	21 kDa seed protein OS=Theobroma cacao OX=3641 GN=TCM_012658 PE=3 SV=1
78	354.208.541.613.486	2	706.402.530.293.211	23102021_ITV_CT_05_001	-1	225.605	35.420.863.823.344	93.342	0.00110676009114741	156.675.801.361.195	AGVLGYK		Q8S4Z5	Trypsin inhibitor (Fragment) OS=Theobroma cacao OX=3641 PE=3 SV=1
78	354.208.541.613.486	2	706.402.530.293.211	23102021_ITV_CT_05_002	-1	224.656	35.420.868.823.344	90.792	0.00110676009114741	156.675.801.361.195	AGVLGYK		P32765	21 kDa seed protein OS=Theobroma cacao OX=3641 GN=ASP PE=2 SV=1
78	354.208.541.613.486	2	706.402.530.293.211	23102021_ITV_CT_05_002	-1	224.656	35.420.868.823.344	90.792	0.00110676009114741	156.675.801.361.195	AGVLGYK		A0A061G2K6	21 kDa seed protein OS=Theobroma cacao OX=3641 GN=TCM_012658 PE=3 SV=1
78	354.208.541.613.486	2	706.402.530.293.211	23102021_ITV_CT_05_002	-1	224.656	35.420.868.823.344	90.792	0.00110676009114741	156.675.801.361.195	AGVLGYK		Q8S4Z5	Trypsin inhibitor (Fragment) OS=Theobroma cacao OX=3641 PE=3 SV=1
81	584.954.455.579.897	3	175.184.153.733.905	23102021_ITV_CT_00_001	-1	317.249	58.495.395.097.792	95.538	0.00151380593001704	0.864123384373872	QMDSEAKELSFGVPSK		A0A061EM85	Vicilin-A_ putative OS=Theobroma cacao OX=3641 GN=TCM_020665 PE=3 SV=1
81	584.954.455.579.897	3	175.184.153.733.905	23102021_ITV_CT_00_002	-1	317.219	584.954.084.311.253	90.086	0.00151380593001704	0.864123384373872	QMDSEAKELSFGVPSK		A0A061EM85	Vicilin-A_ putative OS=Theobroma cacao OX=3641 GN=TCM_020665 PE=3 SV=1
81	584.954.455.579.897	3	175.184.153.733.905	23102021_ITV_CT_01_001	-1	312.543	584.954.084.311.253	101.462	0.00151380593001704	0.864123384373872	QMDSEAKELSFGVPSK		A0A061EM85	Vicilin-A_ putative OS=Theobroma cacao OX=3641 GN=TCM_020665 PE=3 SV=1
81	584.954.455.579.897	3	175.184.153.733.905	23102021_ITV_CT_01_002	-1	311.133	584.954.117.644.587	9.95	0.00151380593001704	0.864123384373872	QMDSEAKELSFGVPSK		A0A061EM85	Vicilin-A_ putative OS=Theobroma cacao OX=3641 GN=TCM_020665 PE=3 SV=1
81	584.954.455.579.897	3	175.184.153.733.905	23102021_ITV_CT_02_002	-1	316.531	584.954.184.311.253	97.093	0.00151380593001704	0.864123384373872	QMDSEAKELSFGVPSK		A0A061EM85	Vicilin-A_ putative OS=Theobroma cacao OX=3641 GN=TCM_020665 PE=3 SV=1
81	584.954.455.579.897	3	175.184.153.733.905	23102021_ITV_CT_03_001	-1	321.664	58.495.425.097.792	91.626	0.00151380593001704	0.864123384373872	QMDSEAKELSFGVPSK		A0A061EM85	Vicilin-A_ putative OS=Theobroma cacao OX=3641 GN=TCM_020665 PE=3 SV=1
81	584.954.455.579.897	3	175.184.153.733.905	23102021_ITV_CT_03_002	-1	318.651	58.495.425.097.792	91.019	0.00151380593001704	0.864123384373872	QMDSEAKELSFGVPSK		A0A061EM85	Vicilin-A_ putative OS=Theobroma cacao OX=3641 GN=TCM_020665 PE=3 SV=1
81	584.954.455.579.897	3	175.184.153.733.905	23102021_ITV_CT_04_001	-1	316.415	58.495.415.097.792	77.771	0.00151380593001704	0.864123384373872	QMDSEAKELSFGVPSK		A0A061EM85	Vicilin-A_ putative OS=Theobroma cacao OX=3641 GN=TCM_020665 PE=3 SV=1
81	584.954.455.579.897	3	175.184.153.733.905	23102021_ITV_CT_05_001	-1	32.06	584.954.284.311.253	84.913	0.00151380593001704	0.864123384373872	QMDSEAKELSFGVPSK		A0A061EM85	Vicilin-A_ putative OS=Theobroma cacao OX=3641 GN=TCM_020665 PE=3 SV=1
81	584.954.455.579.897	3	175.184.153.733.905	23102021_ITV_CT_05_002	-1	321.064	584.954.217.644.587	83.348	0.00151380593001704	0.864123384373872	QMDSEAKELSFGVPSK		A0A061EM85	Vicilin-A_ putative OS=Theobroma cacao OX=3641 GN=TCM_020665 PE=3 SV=1
82	860.936.640.858.012	2	171.985.872.878.226	23102021_ITV_CT_00_001	-1	305.647	86.093.728.823.344	93.583	0.000705249144402842	0.410062420707287	FAENSPPLKGINDYR		A0A061EM85	Vicilin-A_ putative OS=Theobroma cacao OX=3641 GN=TCM_020665 PE=3 SV=1
82	860.936.640.858.012	2	171.985.872.878.226	23102021_ITV_CT_00_001	-1	305.647	86.093.728.823.344	93.583	0.000705249144402842	0.410062420707287	FAENSPPLKGINDYR		Q43358	Vicilin OS=Theobroma cacao OX=3641 GN=CSV PE=2 SV=1
82	860.936.640.858.012	2	171.985.872.878.226	23102021_ITV_CT_00_002	-1	305.597	86.093.678.823.344	93.547	0.000705249144402842	0.410062420707287	FAENSPPLKGINDYR		A0A061EM85	Vicilin-A_ putative OS=Theobroma cacao OX=3641 GN=TCM_020665 PE=3 SV=1
82	860.936.640.858.012	2	171.985.872.878.226	23102021_ITV_CT_00_002	-1	305.597	86.093.678.823.344	93.547	0.000705249144402842	0.410062420707287	FAENSPPLKGINDYR		Q43358	Vicilin OS=Theobroma cacao OX=3641 GN=CSV PE=2 SV=1
82	860.936.640.858.012	2	171.985.872.878.226	23102021_ITV_CT_01_001	-1	299.315	86.093.783.823.344	97.377	0.000705249144402842	0.410062420707287	FAENSPPLKGINDYR		A0A061EM85	Vicilin-A_ putative OS=Theobroma cacao OX=3641 GN=TCM_020665 PE=3 SV=1
82	860.936.640.858.012	2	171.985.872.878.226	23102021_ITV_CT_01_001	-1	299.315	86.093.783.823.344	97.377	0.000705249144402842	0.410062420707287	FAENSPPLKGINDYR		Q43358	Vicilin OS=Theobroma cacao OX=3641 GN=CSV PE=2 SV=1
82	860.936.640.858.012	2	171.985.872.878.226	23102021_ITV_CT_01_002	-1	297.506	86.093.708.823.344	103.202	0.000705249144402842	0.410062420707287	FAENSPPLKGINDYR		A0A061EM85	Vicilin-A_ putative OS=Theobroma cacao OX=3641 GN=TCM_020665 PE=3 SV=1
82	860.936.640.858.012	2	171.985.872.878.226	23102021_ITV_CT_01_002	-1	297.506	86.093.708.823.344	103.202	0.000705249144402842	0.410062420707287	FAENSPPLKGINDYR		Q43358	Vicilin OS=Theobroma cacao OX=3641 GN=CSV PE=2 SV=1
82	860.936.640.858.012	2	171.985.872.878.226	23102021_ITV_CT_02_001	-1	303.671	86.093.673.823.344	98.029	0.000705249144402842	0.410062420707287	FAENSPPLKGINDYR		A0A061EM85	Vicilin-A_ putative OS=Theobroma cacao OX=3641 GN=TCM_020665 PE=3 SV=1
82	860.936.640.858.012	2	171.985.872.878.226	23102021_ITV_CT_02_001	-1	303.671	86.093.673.823.344	98.029	0.000705249144402842	0.410062420707287	FAENSPPLKGINDYR		Q43358	Vicilin OS=Theobroma cacao OX=3641 GN=CSV PE=2 SV=1
82	860.936.640.858.012	2	171.985.872.878.226	23102021_ITV_CT_02_002	-1	304.537	86.093.638.823.344	98.772	0.000705249144402842	0.410062420707287	FAENSPPLKGINDYR		A0A061EM85	Vicilin-A_ putative OS=Theobroma cacao OX=3641 GN=TCM_020665 PE=3 SV=1
82	860.936.640.858.012	2	171.985.872.878.226	23102021_ITV_CT_02_002	-1	304.537	86.093.638.823.344	98.772	0.000705249144402842	0.410062420707287	FAENSPPLKGINDYR		Q43358	Vicilin OS=Theobroma cacao OX=3641 GN=CSV PE=2 SV=1
82	860.936.640.858.012	2	171.985.872.878.226	23102021_ITV_CT_03_001	-1	306.593	86.093.608.823.344	87.104	0.000705249144402842	0.410062420707287	FAENSPPLKGINDYR		A0A061EM85	Vicilin-A_ putative OS=Theobroma cacao OX=3641 GN=TCM_020665 PE=3 SV=1
82	860.936.640.858.012	2	171.985.872.878.226	23102021_ITV_CT_03_001	-1	306.593	86.093.608.823.344	87.104	0.000705249144402842	0.410062420707287	FAENSPPLKGINDYR		Q43358	Vicilin OS=Theobroma cacao OX=3641 GN=CSV PE=2 SV=1
82	860.936.640.858.012	2	171.985.872.878.226	23102021_ITV_CT_03_002	-1	303.768	86.093.648.823.344	90.542	0.000705249144402842	0.410062420707287	FAENSPPLKGINDYR		A0A061EM85	Vicilin-A_ putative OS=Theobroma cacao OX=3641 GN=TCM_020665 PE=3 SV=1
82	860.936.640.858.012	2	171.985.872.878.226	23102021_ITV_CT_03_002	-1	303.768	86.093.648.823.344	90.542	0.000705249144402842	0.410062420707287	FAENSPPLKGINDYR		Q43358	Vicilin OS=Theobroma cacao OX=3641 GN=CSV PE=2 SV=1
82	860.936.640.858.012	2	171.985.872.878.226	23102021_ITV_CT_04_001	-1	302.116	86.093.658.823.344	85.517	0.000705249144402842	0.410062420707287	FAENSPPLKGINDYR		A0A061EM85	Vicilin-A_ putative OS=Theobroma cacao OX=3641 GN=TCM_020665 PE=3 SV=1
82	860.936.640.858.012	2	171.985.872.878.226	23102021_ITV_CT_04_001	-1	302.116	86.093.658.823.344	85.517	0.000705249144402842	0.410062420707287	FAENSPPLKGINDYR		Q43358	Vicilin OS=Theobroma cacao OX=3641 GN=CSV PE=2 SV=1
82	860.936.640.858.012	2	171.985.872.878.226	23102021_ITV_CT_04_002	-1	302.343	86.093.648.823.344	84.594	0.000705249144402842	0.410062420707287	FAENSPPLKGINDYR		Q43358	Vicilin OS=Theobroma cacao OX=3641 GN=CSV PE=2 SV=1
82	860.936.640.858.012	2	171.985.872.878.226	23102021_ITV_CT_04_002	-1	302.343	86.093.648.823.344	84.594	0.000705249144402842	0.410062420707287	FAENSPPLKGINDYR		A0A061EM85	Vicilin-A_ putative OS=Theobroma cacao OX=3641 GN=TCM_020665 PE=3 SV=1
82	860.936.640.858.012	2	171.985.872.878.226	23102021_ITV_CT_05_001	-1	305.034	86.093.658.823.344	82.419	0.000705249144402842	0.410062420707287	FAENSPPLKGINDYR		A0A061EM85	Vicilin-A_ putative OS=Theobroma cacao OX=3641 GN=TCM_020665 PE=3 SV=1
82	860.936.640.858.012	2	171.985.872.878.226	23102021_ITV_CT_05_001	-1	305.034	86.093.658.823.344	82.419	0.000705249144402842	0.410062420707287	FAENSPPLKGINDYR		Q43358	Vicilin OS=Theobroma cacao OX=3641 GN=CSV PE=2 SV=1
82	860.936.640.858.012	2	171.985.872.878.226	23102021_ITV_CT_05_002	-1	305.811	86.093.608.823.344	81.857	0.000705249144402842	0.410062420707287	FAENSPPLKGINDYR		A0A061EM85	Vicilin-A_ putative OS=Theobroma cacao OX=3641 GN=TCM_020665 PE=3 SV=1
82	860.936.640.858.012	2	171.985.872.878.226	23102021_ITV_CT_05_002	-1	305.811	86.093.608.823.344	81.857	0.000705249144402842	0.410062420707287	FAENSPPLKGINDYR		Q43358	Vicilin OS=Theobroma cacao OX=3641 GN=CSV PE=2 SV=1
84	472.584.239.546.052	3	141.473.088.923.752	23102021_ITV_CT_00_001	-1	318.754	472.584.317.644.587	95.919	0.000565704395967259	0.399867300896244	EKLEEILEEQR		A0A061EM85	Vicilin-A_ putative OS=Theobroma cacao OX=3641 GN=TCM_020665 PE=3 SV=1
84	472.584.239.546.052	3	141.473.088.923.752	23102021_ITV_CT_00_001	-1	318.754	472.584.317.644.587	95.919	0.000565704395967259	0.399867300896244	EKLEEILEEQR		Q43358	Vicilin OS=Theobroma cacao OX=3641 GN=CSV PE=2 SV=1
84	472.584.239.546.052	3	141.473.088.923.752	23102021_ITV_CT_00_002	-1	318.888	472.584.184.311.253	97.258	0.000565704395967259	0.399867300896244	EKLEEILEEQR		A0A061EM85	Vicilin-A_ putative OS=Theobroma cacao OX=3641 GN=TCM_020665 PE=3 SV=1
84	472.584.239.546.052	3	141.473.088.923.752	23102021_ITV_CT_00_002	-1	318.888	472.584.184.311.253	97.258	0.000565704395967259	0.399867300896244	EKLEEILEEQR		Q43358	Vicilin OS=Theobroma cacao OX=3641 GN=CSV PE=2 SV=1
84	472.584.239.546.052	3	141.473.088.923.752	23102021_ITV_CT_01_001	-1	317.666	472.584.117.644.587	100.033	0.000565704395967259	0.399867300896244	EKLEEILEEQR		A0A061EM85	Vicilin-A_ putative OS=Theobroma cacao OX=3641 GN=TCM_020665 PE=3 SV=1
84	472.584.239.546.052	3	141.473.088.923.752	23102021_ITV_CT_01_001	-1	317.666	472.584.117.644.587	100.033	0.000565704395967259	0.399867300896244	EKLEEILEEQR		Q43358	Vicilin OS=Theobroma cacao OX=3641 GN=CSV PE=2 SV=1
84	472.584.239.546.052	3	141.473.088.923.752	23102021_ITV_CT_01_002	-1	316.851	472.584.117.644.587	97.086	0.000565704395967259	0.399867300896244	EKLEEILEEQR		A0A061EM85	Vicilin-A_ putative OS=Theobroma cacao OX=3641 GN=TCM_020665 PE=3 SV=1
84	472.584.239.546.052	3	141.473.088.923.752	23102021_ITV_CT_01_002	-1	316.851	472.584.117.644.587	97.086	0.000565704395967259	0.399867300896244	EKLEEILEEQR		Q43358	Vicilin OS=Theobroma cacao OX=3641 GN=CSV PE=2 SV=1
84	472.584.239.546.052	3	141.473.088.923.752	23102021_ITV_CT_02_002	-1	317.416	472.584.384.311.253	97.209	0.000565704395967259	0.399867300896244	EKLEEILEEQR		A0A061EM85	Vicilin-A_ putative OS=Theobroma cacao OX=3641 GN=TCM_020665 PE=3 SV=1
84	472.584.239.546.052	3	141.473.088.923.752	23102021_ITV_CT_02_002	-1	317.416	472.584.384.311.253	97.209	0.000565704395967259	0.399867300896244	EKLEEILEEQR		Q43358	Vicilin OS=Theobroma cacao OX=3641 GN=CSV PE=2 SV=1
84	472.584.239.546.052	3	141.473.088.923.752	23102021_ITV_CT_03_001	-1	323.199	472.584.184.311.253	89.297	0.000565704395967259	0.399867300896244	EKLEEILEEQR		A0A061EM85	Vicilin-A_ putative OS=Theobroma cacao OX=3641 GN=TCM_020665 PE=3 SV=1
84	472.584.239.546.052	3	141.473.088.923.752	23102021_ITV_CT_03_001	-1	323.199	472.584.184.311.253	89.297	0.000565704395967259	0.399867300896244	EKLEEILEEQR		Q43358	Vicilin OS=Theobroma cacao OX=3641 GN=CSV PE=2 SV=1
84	472.584.239.546.052	3	141.473.088.923.752	23102021_ITV_CT_03_002	-1	320.093	472.584.484.311.253	90.408	0.000565704395967259	0.399867300896244	EKLEEILEEQR		A0A061EM85	Vicilin-A_ putative OS=Theobroma cacao OX=3641 GN=TCM_020665 PE=3 SV=1
84	472.584.239.546.052	3	141.473.088.923.752	23102021_ITV_CT_03_002	-1	320.093	472.584.484.311.253	90.408	0.000565704395967259	0.399867300896244	EKLEEILEEQR		Q43358	Vicilin OS=Theobroma cacao OX=3641 GN=CSV PE=2 SV=1
84	472.584.239.546.052	3	141.473.088.923.752	23102021_ITV_CT_04_001	-1	317.852	472.584.217.644.587	8.918	0.000565704395967259	0.399867300896244	EKLEEILEEQR		A0A061EM85	Vicilin-A_ putative OS=Theobroma cacao OX=3641 GN=TCM_020665 PE=3 SV=1
84	472.584.239.546.052	3	141.473.088.923.752	23102021_ITV_CT_04_001	-1	317.852	472.584.217.644.587	8.918	0.000565704395967259	0.399867300896244	EKLEEILEEQR		Q43358	Vicilin OS=Theobroma cacao OX=3641 GN=CSV PE=2 SV=1
84	472.584.239.546.052	3	141.473.088.923.752	23102021_ITV_CT_04_002	-1	317.853	472.584.084.311.253	86.174	0.000565704395967259	0.399867300896244	EKLEEILEEQR		Q43358	Vicilin OS=Theobroma cacao OX=3641 GN=CSV PE=2 SV=1
84	472.584.239.546.052	3	141.473.088.923.752	23102021_ITV_CT_04_002	-1	317.853	472.584.084.311.253	86.174	0.000565704395967259	0.399867300896244	EKLEEILEEQR		A0A061EM85	Vicilin-A_ putative OS=Theobroma cacao OX=3641 GN=TCM_020665 PE=3 SV=1
84	472.584.239.546.052	3	141.473.088.923.752	23102021_ITV_CT_05_001	-1	322.398	472.584.317.644.587	88.957	0.000565704395967259	0.399867300896244	EKLEEILEEQR		A0A061EM85	Vicilin-A_ putative OS=Theobroma cacao OX=3641 GN=TCM_020665 PE=3 SV=1
84	472.584.239.546.052	3	141.473.088.923.752	23102021_ITV_CT_05_001	-1	322.398	472.584.317.644.587	88.957	0.000565704395967259	0.399867300896244	EKLEEILEEQR		Q43358	Vicilin OS=Theobroma cacao OX=3641 GN=CSV PE=2 SV=1
84	472.584.239.546.052	3	141.473.088.923.752	23102021_ITV_CT_05_002	-1	322.679	472.584.084.311.253	85.223	0.000565704395967259	0.399867300896244	EKLEEILEEQR		A0A061EM85	Vicilin-A_ putative OS=Theobroma cacao OX=3641 GN=TCM_020665 PE=3 SV=1
84	472.584.239.546.052	3	141.473.088.923.752	23102021_ITV_CT_05_002	-1	322.679	472.584.084.311.253	85.223	0.000565704395967259	0.399867300896244	EKLEEILEEQR		Q43358	Vicilin OS=Theobroma cacao OX=3641 GN=CSV PE=2 SV=1
87	531.518.260.172.621	4	212.204.393.482.296	23102021_ITV_CT_00_001	-1	260.381	53.151.770.735.016	94.118	-0.000388710157039895	-0.183177209226577	GTITFVTHENKESYNVQR		A0A061EM85	Vicilin-A_ putative OS=Theobroma cacao OX=3641 GN=TCM_020665 PE=3 SV=1
87	531.518.260.172.621	4	212.204.393.482.296	23102021_ITV_CT_00_001	-1	260.381	53.151.770.735.016	94.118	-0.000388710157039895	-0.183177209226577	GTITFVTHENKESYNVQR		Q43358	Vicilin OS=Theobroma cacao OX=3641 GN=CSV PE=2 SV=1
87	531.518.260.172.621	4	212.204.393.482.296	23102021_ITV_CT_00_002	-1	25.905	53.151.758.235.016	92.169	-0.000388710157039895	-0.183177209226577	GTITFVTHENKESYNVQR		A0A061EM85	Vicilin-A_ putative OS=Theobroma cacao OX=3641 GN=TCM_020665 PE=3 SV=1
87	531.518.260.172.621	4	212.204.393.482.296	23102021_ITV_CT_00_002	-1	25.905	53.151.758.235.016	92.169	-0.000388710157039895	-0.183177209226577	GTITFVTHENKESYNVQR		Q43358	Vicilin OS=Theobroma cacao OX=3641 GN=CSV PE=2 SV=1
87	531.518.260.172.621	4	212.204.393.482.296	23102021_ITV_CT_01_001	-1	258.382	53.151.790.735.016	99.322	-0.000388710157039895	-0.183177209226577	GTITFVTHENKESYNVQR		A0A061EM85	Vicilin-A_ putative OS=Theobroma cacao OX=3641 GN=TCM_020665 PE=3 SV=1
87	531.518.260.172.621	4	212.204.393.482.296	23102021_ITV_CT_01_001	-1	258.382	53.151.790.735.016	99.322	-0.000388710157039895	-0.183177209226577	GTITFVTHENKESYNVQR		Q43358	Vicilin OS=Theobroma cacao OX=3641 GN=CSV PE=2 SV=1
87	531.518.260.172.621	4	212.204.393.482.296	23102021_ITV_CT_01_002	-1	256.803	53.151.760.735.016	96.665	-0.000388710157039895	-0.183177209226577	GTITFVTHENKESYNVQR		A0A061EM85	Vicilin-A_ putative OS=Theobroma cacao OX=3641 GN=TCM_020665 PE=3 SV=1
87	531.518.260.172.621	4	212.204.393.482.296	23102021_ITV_CT_01_002	-1	256.803	53.151.760.735.016	96.665	-0.000388710157039895	-0.183177209226577	GTITFVTHENKESYNVQR		Q43358	Vicilin OS=Theobroma cacao OX=3641 GN=CSV PE=2 SV=1
87	531.518.260.172.621	4	212.204.393.482.296	23102021_ITV_CT_02_001	-1	261.887	53.151.765.735.016	96.141	-0.000388710157039895	-0.183177209226577	GTITFVTHENKESYNVQR		A0A061EM85	Vicilin-A_ putative OS=Theobroma cacao OX=3641 GN=TCM_020665 PE=3 SV=1
87	531.518.260.172.621	4	212.204.393.482.296	23102021_ITV_CT_02_001	-1	261.887	53.151.765.735.016	96.141	-0.000388710157039895	-0.183177209226577	GTITFVTHENKESYNVQR		Q43358	Vicilin OS=Theobroma cacao OX=3641 GN=CSV PE=2 SV=1
87	531.518.260.172.621	4	212.204.393.482.296	23102021_ITV_CT_02_002	-1	262.888	53.151.763.235.016	95.315	-0.000388710157039895	-0.183177209226577	GTITFVTHENKESYNVQR		A0A061EM85	Vicilin-A_ putative OS=Theobroma cacao OX=3641 GN=TCM_020665 PE=3 SV=1
87	531.518.260.172.621	4	212.204.393.482.296	23102021_ITV_CT_02_002	-1	262.888	53.151.763.235.016	95.315	-0.000388710157039895	-0.183177209226577	GTITFVTHENKESYNVQR		Q43358	Vicilin OS=Theobroma cacao OX=3641 GN=CSV PE=2 SV=1
87	531.518.260.172.621	4	212.204.393.482.296	23102021_ITV_CT_03_001	-1	261.418	53.151.843.235.016	9.059	-0.000388710157039895	-0.183177209226577	GTITFVTHENKESYNVQR		A0A061EM85	Vicilin-A_ putative OS=Theobroma cacao OX=3641 GN=TCM_020665 PE=3 SV=1
87	531.518.260.172.621	4	212.204.393.482.296	23102021_ITV_CT_03_001	-1	261.418	53.151.843.235.016	9.059	-0.000388710157039895	-0.183177209226577	GTITFVTHENKESYNVQR		Q43358	Vicilin OS=Theobroma cacao OX=3641 GN=CSV PE=2 SV=1
87	531.518.260.172.621	4	212.204.393.482.296	23102021_ITV_CT_03_002	-1	260.358	53.151.825.735.016	89.807	-0.000388710157039895	-0.183177209226577	GTITFVTHENKESYNVQR		A0A061EM85	Vicilin-A_ putative OS=Theobroma cacao OX=3641 GN=TCM_020665 PE=3 SV=1
87	531.518.260.172.621	4	212.204.393.482.296	23102021_ITV_CT_03_002	-1	260.358	53.151.825.735.016	89.807	-0.000388710157039895	-0.183177209226577	GTITFVTHENKESYNVQR		Q43358	Vicilin OS=Theobroma cacao OX=3641 GN=CSV PE=2 SV=1
87	531.518.260.172.621	4	212.204.393.482.296	23102021_ITV_CT_04_001	-1	254.532	53.151.785.735.016	8.86	-0.000388710157039895	-0.183177209226577	GTITFVTHENKESYNVQR		A0A061EM85	Vicilin-A_ putative OS=Theobroma cacao OX=3641 GN=TCM_020665 PE=3 SV=1
87	531.518.260.172.621	4	212.204.393.482.296	23102021_ITV_CT_04_001	-1	254.532	53.151.785.735.016	8.86	-0.000388710157039895	-0.183177209226577	GTITFVTHENKESYNVQR		Q43358	Vicilin OS=Theobroma cacao OX=3641 GN=CSV PE=2 SV=1
87	531.518.260.172.621	4	212.204.393.482.296	23102021_ITV_CT_04_001	-1	270.309	53.151.730.735.016	57.467	0.00751128984256866	353.966.112.893.699	QMLHEIGREPTPEELSEK		A0A5N3PBE9	RNA polymerase sigma factor RpoD OS=Microvirga brassicacearum OX=2580413 GN=rpoD PE=3 SV=1
87	531.518.260.172.621	4	212.204.393.482.296	23102021_ITV_CT_04_002	-1	254.315	53.151.785.735.016	83.759	-0.000388710157039895	-0.183177209226577	GTITFVTHENKESYNVQR		Q43358	Vicilin OS=Theobroma cacao OX=3641 GN=CSV PE=2 SV=1
87	531.518.260.172.621	4	212.204.393.482.296	23102021_ITV_CT_04_002	-1	254.315	53.151.785.735.016	83.759	-0.000388710157039895	-0.183177209226577	GTITFVTHENKESYNVQR		A0A061EM85	Vicilin-A_ putative OS=Theobroma cacao OX=3641 GN=TCM_020665 PE=3 SV=1
87	531.518.260.172.621	4	212.204.393.482.296	23102021_ITV_CT_05_001	-1	262.715	53.151.735.735.016	8.826	-0.000388710157039895	-0.183177209226577	GTITFVTHENKESYNVQR		A0A061EM85	Vicilin-A_ putative OS=Theobroma cacao OX=3641 GN=TCM_020665 PE=3 SV=1
87	531.518.260.172.621	4	212.204.393.482.296	23102021_ITV_CT_05_001	-1	262.715	53.151.735.735.016	8.826	-0.000388710157039895	-0.183177209226577	GTITFVTHENKESYNVQR		Q43358	Vicilin OS=Theobroma cacao OX=3641 GN=CSV PE=2 SV=1
87	531.518.260.172.621	4	212.204.393.482.296	23102021_ITV_CT_05_002	-1	263.256	53.151.768.235.016	86.369	-0.000388710157039895	-0.183177209226577	GTITFVTHENKESYNVQR		A0A061EM85	Vicilin-A_ putative OS=Theobroma cacao OX=3641 GN=TCM_020665 PE=3 SV=1
87	531.518.260.172.621	4	212.204.393.482.296	23102021_ITV_CT_05_002	-1	263.256	53.151.768.235.016	86.369	-0.000388710157039895	-0.183177209226577	GTITFVTHENKESYNVQR		Q43358	Vicilin OS=Theobroma cacao OX=3641 GN=CSV PE=2 SV=1
89	744.906.429.345.622	2	148.779.830.575.748	23102021_ITV_CT_00_001	-1	421.108	74.490.678.823.344	100.506	-0.000117775636454098	-0.0791610171050006	VSTDVNIEFVPIR		P32765	21 kDa seed protein OS=Theobroma cacao OX=3641 GN=ASP PE=2 SV=1
89	744.906.429.345.622	2	148.779.830.575.748	23102021_ITV_CT_00_001	-1	421.108	74.490.678.823.344	100.506	-0.000117775636454098	-0.0791610171050006	VSTDVNIEFVPIR		A0A061G2K6	21 kDa seed protein OS=Theobroma cacao OX=3641 GN=TCM_012658 PE=3 SV=1
89	744.906.429.345.622	2	148.779.830.575.748	23102021_ITV_CT_00_001	-1	421.108	74.490.678.823.344	100.506	-0.000117775636454098	-0.0791610171050006	VSTDVNIEFVPIR		Q8S4Z5	Trypsin inhibitor (Fragment) OS=Theobroma cacao OX=3641 PE=3 SV=1
89	744.906.429.345.622	2	148.779.830.575.748	23102021_ITV_CT_00_001	-1	421.108	74.490.678.823.344	100.506	-0.000117775636454098	-0.0791610171050006	VSTDVNIEFVPIR		Q3BD87	Putative 21 kDa trypsin inhibitor OS=Theobroma cacao OX=3641 PE=3 SV=1
89	744.906.429.345.622	2	148.779.830.575.748	23102021_ITV_CT_00_002	-1	416.157	74.490.658.823.344	98.182	-0.000117775636454098	-0.0791610171050006	VSTDVNIEFVPIR		P32765	21 kDa seed protein OS=Theobroma cacao OX=3641 GN=ASP PE=2 SV=1
89	744.906.429.345.622	2	148.779.830.575.748	23102021_ITV_CT_00_002	-1	416.157	74.490.658.823.344	98.182	-0.000117775636454098	-0.0791610171050006	VSTDVNIEFVPIR		A0A061G2K6	21 kDa seed protein OS=Theobroma cacao OX=3641 GN=TCM_012658 PE=3 SV=1
89	744.906.429.345.622	2	148.779.830.575.748	23102021_ITV_CT_00_002	-1	416.157	74.490.658.823.344	98.182	-0.000117775636454098	-0.0791610171050006	VSTDVNIEFVPIR		Q8S4Z5	Trypsin inhibitor (Fragment) OS=Theobroma cacao OX=3641 PE=3 SV=1
89	744.906.429.345.622	2	148.779.830.575.748	23102021_ITV_CT_00_002	-1	416.157	74.490.658.823.344	98.182	-0.000117775636454098	-0.0791610171050006	VSTDVNIEFVPIR		Q3BD87	Putative 21 kDa trypsin inhibitor OS=Theobroma cacao OX=3641 PE=3 SV=1
89	744.906.429.345.622	2	148.779.830.575.748	23102021_ITV_CT_01_001	-1	418.551	74.490.668.823.344	10.263	-0.000117775636454098	-0.0791610171050006	VSTDVNIEFVPIR		P32765	21 kDa seed protein OS=Theobroma cacao OX=3641 GN=ASP PE=2 SV=1
89	744.906.429.345.622	2	148.779.830.575.748	23102021_ITV_CT_01_001	-1	418.551	74.490.668.823.344	10.263	-0.000117775636454098	-0.0791610171050006	VSTDVNIEFVPIR		A0A061G2K6	21 kDa seed protein OS=Theobroma cacao OX=3641 GN=TCM_012658 PE=3 SV=1
89	744.906.429.345.622	2	148.779.830.575.748	23102021_ITV_CT_01_001	-1	418.551	74.490.668.823.344	10.263	-0.000117775636454098	-0.0791610171050006	VSTDVNIEFVPIR		Q8S4Z5	Trypsin inhibitor (Fragment) OS=Theobroma cacao OX=3641 PE=3 SV=1
89	744.906.429.345.622	2	148.779.830.575.748	23102021_ITV_CT_01_001	-1	418.551	74.490.668.823.344	10.263	-0.000117775636454098	-0.0791610171050006	VSTDVNIEFVPIR		Q3BD87	Putative 21 kDa trypsin inhibitor OS=Theobroma cacao OX=3641 PE=3 SV=1
89	744.906.429.345.622	2	148.779.830.575.748	23102021_ITV_CT_01_002	-1	41.624	74.490.648.823.344	102.476	-0.000117775636454098	-0.0791610171050006	VSTDVNIEFVPIR		P32765	21 kDa seed protein OS=Theobroma cacao OX=3641 GN=ASP PE=2 SV=1
89	744.906.429.345.622	2	148.779.830.575.748	23102021_ITV_CT_01_002	-1	41.624	74.490.648.823.344	102.476	-0.000117775636454098	-0.0791610171050006	VSTDVNIEFVPIR		A0A061G2K6	21 kDa seed protein OS=Theobroma cacao OX=3641 GN=TCM_012658 PE=3 SV=1
89	744.906.429.345.622	2	148.779.830.575.748	23102021_ITV_CT_01_002	-1	41.624	74.490.648.823.344	102.476	-0.000117775636454098	-0.0791610171050006	VSTDVNIEFVPIR		Q8S4Z5	Trypsin inhibitor (Fragment) OS=Theobroma cacao OX=3641 PE=3 SV=1
89	744.906.429.345.622	2	148.779.830.575.748	23102021_ITV_CT_01_002	-1	41.624	74.490.648.823.344	102.476	-0.000117775636454098	-0.0791610171050006	VSTDVNIEFVPIR		Q3BD87	Putative 21 kDa trypsin inhibitor OS=Theobroma cacao OX=3641 PE=3 SV=1
89	744.906.429.345.622	2	148.779.830.575.748	23102021_ITV_CT_02_001	-1	420.928	74.490.668.823.344	98.663	-0.000117775636454098	-0.0791610171050006	VSTDVNIEFVPIR		P32765	21 kDa seed protein OS=Theobroma cacao OX=3641 GN=ASP PE=2 SV=1
89	744.906.429.345.622	2	148.779.830.575.748	23102021_ITV_CT_02_001	-1	420.928	74.490.668.823.344	98.663	-0.000117775636454098	-0.0791610171050006	VSTDVNIEFVPIR		A0A061G2K6	21 kDa seed protein OS=Theobroma cacao OX=3641 GN=TCM_012658 PE=3 SV=1
89	744.906.429.345.622	2	148.779.830.575.748	23102021_ITV_CT_02_001	-1	420.928	74.490.668.823.344	98.663	-0.000117775636454098	-0.0791610171050006	VSTDVNIEFVPIR		Q8S4Z5	Trypsin inhibitor (Fragment) OS=Theobroma cacao OX=3641 PE=3 SV=1
89	744.906.429.345.622	2	148.779.830.575.748	23102021_ITV_CT_02_001	-1	420.928	74.490.668.823.344	98.663	-0.000117775636454098	-0.0791610171050006	VSTDVNIEFVPIR		Q3BD87	Putative 21 kDa trypsin inhibitor OS=Theobroma cacao OX=3641 PE=3 SV=1
89	744.906.429.345.622	2	148.779.830.575.748	23102021_ITV_CT_02_002	-1	423.927	74.490.668.823.344	99.357	-0.000117775636454098	-0.0791610171050006	VSTDVNIEFVPIR		P32765	21 kDa seed protein OS=Theobroma cacao OX=3641 GN=ASP PE=2 SV=1
89	744.906.429.345.622	2	148.779.830.575.748	23102021_ITV_CT_02_002	-1	423.927	74.490.668.823.344	99.357	-0.000117775636454098	-0.0791610171050006	VSTDVNIEFVPIR		A0A061G2K6	21 kDa seed protein OS=Theobroma cacao OX=3641 GN=TCM_012658 PE=3 SV=1
89	744.906.429.345.622	2	148.779.830.575.748	23102021_ITV_CT_02_002	-1	423.927	74.490.668.823.344	99.357	-0.000117775636454098	-0.0791610171050006	VSTDVNIEFVPIR		Q8S4Z5	Trypsin inhibitor (Fragment) OS=Theobroma cacao OX=3641 PE=3 SV=1
89	744.906.429.345.622	2	148.779.830.575.748	23102021_ITV_CT_02_002	-1	423.927	74.490.668.823.344	99.357	-0.000117775636454098	-0.0791610171050006	VSTDVNIEFVPIR		Q3BD87	Putative 21 kDa trypsin inhibitor OS=Theobroma cacao OX=3641 PE=3 SV=1
89	744.906.429.345.622	2	148.779.830.575.748	23102021_ITV_CT_03_001	-1	421.866	74.490.623.823.344	99.063	-0.000117775636454098	-0.0791610171050006	VSTDVNIEFVPIR		P32765	21 kDa seed protein OS=Theobroma cacao OX=3641 GN=ASP PE=2 SV=1
89	744.906.429.345.622	2	148.779.830.575.748	23102021_ITV_CT_03_001	-1	421.866	74.490.623.823.344	99.063	-0.000117775636454098	-0.0791610171050006	VSTDVNIEFVPIR		A0A061G2K6	21 kDa seed protein OS=Theobroma cacao OX=3641 GN=TCM_012658 PE=3 SV=1
89	744.906.429.345.622	2	148.779.830.575.748	23102021_ITV_CT_03_001	-1	421.866	74.490.623.823.344	99.063	-0.000117775636454098	-0.0791610171050006	VSTDVNIEFVPIR		Q3BD87	Putative 21 kDa trypsin inhibitor OS=Theobroma cacao OX=3641 PE=3 SV=1
89	744.906.429.345.622	2	148.779.830.575.748	23102021_ITV_CT_03_001	-1	421.866	74.490.623.823.344	99.063	-0.000117775636454098	-0.0791610171050006	VSTDVNIEFVPIR		Q8S4Z5	Trypsin inhibitor (Fragment) OS=Theobroma cacao OX=3641 PE=3 SV=1
89	744.906.429.345.622	2	148.779.830.575.748	23102021_ITV_CT_03_002	-1	419.208	74.490.668.823.344	98.406	-0.000117775636454098	-0.0791610171050006	VSTDVNIEFVPIR		P32765	21 kDa seed protein OS=Theobroma cacao OX=3641 GN=ASP PE=2 SV=1
89	744.906.429.345.622	2	148.779.830.575.748	23102021_ITV_CT_03_002	-1	419.208	74.490.668.823.344	98.406	-0.000117775636454098	-0.0791610171050006	VSTDVNIEFVPIR		A0A061G2K6	21 kDa seed protein OS=Theobroma cacao OX=3641 GN=TCM_012658 PE=3 SV=1
89	744.906.429.345.622	2	148.779.830.575.748	23102021_ITV_CT_03_002	-1	419.208	74.490.668.823.344	98.406	-0.000117775636454098	-0.0791610171050006	VSTDVNIEFVPIR		Q8S4Z5	Trypsin inhibitor (Fragment) OS=Theobroma cacao OX=3641 PE=3 SV=1
89	744.906.429.345.622	2	148.779.830.575.748	23102021_ITV_CT_03_002	-1	419.208	74.490.668.823.344	98.406	-0.000117775636454098	-0.0791610171050006	VSTDVNIEFVPIR		Q3BD87	Putative 21 kDa trypsin inhibitor OS=Theobroma cacao OX=3641 PE=3 SV=1
89	744.906.429.345.622	2	148.779.830.575.748	23102021_ITV_CT_04_001	-1	414.116	74.490.668.823.344	98.097	-0.000117775636454098	-0.0791610171050006	VSTDVNIEFVPIR		P32765	21 kDa seed protein OS=Theobroma cacao OX=3641 GN=ASP PE=2 SV=1
89	744.906.429.345.622	2	148.779.830.575.748	23102021_ITV_CT_04_001	-1	414.116	74.490.668.823.344	98.097	-0.000117775636454098	-0.0791610171050006	VSTDVNIEFVPIR		A0A061G2K6	21 kDa seed protein OS=Theobroma cacao OX=3641 GN=TCM_012658 PE=3 SV=1
89	744.906.429.345.622	2	148.779.830.575.748	23102021_ITV_CT_04_001	-1	414.116	74.490.668.823.344	98.097	-0.000117775636454098	-0.0791610171050006	VSTDVNIEFVPIR		Q8S4Z5	Trypsin inhibitor (Fragment) OS=Theobroma cacao OX=3641 PE=3 SV=1
89	744.906.429.345.622	2	148.779.830.575.748	23102021_ITV_CT_04_001	-1	414.116	74.490.668.823.344	98.097	-0.000117775636454098	-0.0791610171050006	VSTDVNIEFVPIR		Q3BD87	Putative 21 kDa trypsin inhibitor OS=Theobroma cacao OX=3641 PE=3 SV=1
89	744.906.429.345.622	2	148.779.830.575.748	23102021_ITV_CT_04_002	-1	415.181	74.490.673.823.344	97.293	-0.000117775636454098	-0.0791610171050006	VSTDVNIEFVPIR		P32765	21 kDa seed protein OS=Theobroma cacao OX=3641 GN=ASP PE=2 SV=1
89	744.906.429.345.622	2	148.779.830.575.748	23102021_ITV_CT_04_002	-1	415.181	74.490.673.823.344	97.293	-0.000117775636454098	-0.0791610171050006	VSTDVNIEFVPIR		A0A061G2K6	21 kDa seed protein OS=Theobroma cacao OX=3641 GN=TCM_012658 PE=3 SV=1
89	744.906.429.345.622	2	148.779.830.575.748	23102021_ITV_CT_04_002	-1	415.181	74.490.673.823.344	97.293	-0.000117775636454098	-0.0791610171050006	VSTDVNIEFVPIR		Q8S4Z5	Trypsin inhibitor (Fragment) OS=Theobroma cacao OX=3641 PE=3 SV=1
89	744.906.429.345.622	2	148.779.830.575.748	23102021_ITV_CT_04_002	-1	415.181	74.490.673.823.344	97.293	-0.000117775636454098	-0.0791610171050006	VSTDVNIEFVPIR		Q3BD87	Putative 21 kDa trypsin inhibitor OS=Theobroma cacao OX=3641 PE=3 SV=1
89	744.906.429.345.622	2	148.779.830.575.748	23102021_ITV_CT_05_001	-1	419.984	74.490.623.823.344	94.571	-0.000117775636454098	-0.0791610171050006	VSTDVNIEFVPIR		P32765	21 kDa seed protein OS=Theobroma cacao OX=3641 GN=ASP PE=2 SV=1
89	744.906.429.345.622	2	148.779.830.575.748	23102021_ITV_CT_05_001	-1	419.984	74.490.623.823.344	94.571	-0.000117775636454098	-0.0791610171050006	VSTDVNIEFVPIR		A0A061G2K6	21 kDa seed protein OS=Theobroma cacao OX=3641 GN=TCM_012658 PE=3 SV=1
89	744.906.429.345.622	2	148.779.830.575.748	23102021_ITV_CT_05_001	-1	419.984	74.490.623.823.344	94.571	-0.000117775636454098	-0.0791610171050006	VSTDVNIEFVPIR		Q8S4Z5	Trypsin inhibitor (Fragment) OS=Theobroma cacao OX=3641 PE=3 SV=1
89	744.906.429.345.622	2	148.779.830.575.748	23102021_ITV_CT_05_001	-1	419.984	74.490.623.823.344	94.571	-0.000117775636454098	-0.0791610171050006	VSTDVNIEFVPIR		Q3BD87	Putative 21 kDa trypsin inhibitor OS=Theobroma cacao OX=3641 PE=3 SV=1
89	744.906.429.345.622	2	148.779.830.575.748	23102021_ITV_CT_05_002	-1	41.885	74.490.663.823.344	96.199	-0.000117775636454098	-0.0791610171050006	VSTDVNIEFVPIR		P32765	21 kDa seed protein OS=Theobroma cacao OX=3641 GN=ASP PE=2 SV=1
89	744.906.429.345.622	2	148.779.830.575.748	23102021_ITV_CT_05_002	-1	41.885	74.490.663.823.344	96.199	-0.000117775636454098	-0.0791610171050006	VSTDVNIEFVPIR		A0A061G2K6	21 kDa seed protein OS=Theobroma cacao OX=3641 GN=TCM_012658 PE=3 SV=1
89	744.906.429.345.622	2	148.779.830.575.748	23102021_ITV_CT_05_002	-1	41.885	74.490.663.823.344	96.199	-0.000117775636454098	-0.0791610171050006	VSTDVNIEFVPIR		Q8S4Z5	Trypsin inhibitor (Fragment) OS=Theobroma cacao OX=3641 PE=3 SV=1
89	744.906.429.345.622	2	148.779.830.575.748	23102021_ITV_CT_05_002	-1	41.885	74.490.663.823.344	96.199	-0.000117775636454098	-0.0791610171050006	VSTDVNIEFVPIR		Q3BD87	Putative 21 kDa trypsin inhibitor OS=Theobroma cacao OX=3641 PE=3 SV=1
90	11.865.554.226.748	3	355.664.443.862.375	23102021_ITV_CT_05_001	-1	526.396	118.655.485.097.792	79.848	0.00521509062809855	146.629.733.867.635	LLVAPCGFDNSTWDPSKDNFLPVNYSAENMR	[6] Carbamidomethyl C	A0A061DHD8	UDP-Glycosyltransferase superfamily protein OS=Theobroma cacao OX=3641 GN=TCM_000900 PE=4 SV=1
91	110.147.140.753.726	2	220.092.826.214.076	23102021_ITV_CT_00_001	-1	33.968	110.147.103.823.344	97.405	-0.000161392362315382	-0.0733292189740098	EQEEESEEETFGEFQQVK		A0A061EM85	Vicilin-A_ putative OS=Theobroma cacao OX=3641 GN=TCM_020665 PE=3 SV=1
91	110.147.140.753.726	2	220.092.826.214.076	23102021_ITV_CT_00_001	-1	33.968	110.147.103.823.344	97.405	-0.000161392362315382	-0.0733292189740098	EQEEESEEETFGEFQQVK		Q43358	Vicilin OS=Theobroma cacao OX=3641 GN=CSV PE=2 SV=1
91	110.147.140.753.726	2	220.092.826.214.076	23102021_ITV_CT_00_002	-1	339.688	110.147.173.823.344	97.397	-0.000161392362315382	-0.0733292189740098	EQEEESEEETFGEFQQVK		A0A061EM85	Vicilin-A_ putative OS=Theobroma cacao OX=3641 GN=TCM_020665 PE=3 SV=1
91	110.147.140.753.726	2	220.092.826.214.076	23102021_ITV_CT_00_002	-1	339.688	110.147.173.823.344	97.397	-0.000161392362315382	-0.0733292189740098	EQEEESEEETFGEFQQVK		Q43358	Vicilin OS=Theobroma cacao OX=3641 GN=CSV PE=2 SV=1
91	110.147.140.753.726	2	220.092.826.214.076	23102021_ITV_CT_01_001	-1	338.893	110.147.103.823.344	97.564	-0.000161392362315382	-0.0733292189740098	EQEEESEEETFGEFQQVK		A0A061EM85	Vicilin-A_ putative OS=Theobroma cacao OX=3641 GN=TCM_020665 PE=3 SV=1
91	110.147.140.753.726	2	220.092.826.214.076	23102021_ITV_CT_01_001	-1	338.893	110.147.103.823.344	97.564	-0.000161392362315382	-0.0733292189740098	EQEEESEEETFGEFQQVK		Q43358	Vicilin OS=Theobroma cacao OX=3641 GN=CSV PE=2 SV=1
91	110.147.140.753.726	2	220.092.826.214.076	23102021_ITV_CT_01_002	-1	339.099	110.147.158.823.344	103.657	-0.000161392362315382	-0.0733292189740098	EQEEESEEETFGEFQQVK		A0A061EM85	Vicilin-A_ putative OS=Theobroma cacao OX=3641 GN=TCM_020665 PE=3 SV=1
91	110.147.140.753.726	2	220.092.826.214.076	23102021_ITV_CT_01_002	-1	339.099	110.147.158.823.344	103.657	-0.000161392362315382	-0.0733292189740098	EQEEESEEETFGEFQQVK		Q43358	Vicilin OS=Theobroma cacao OX=3641 GN=CSV PE=2 SV=1
91	110.147.140.753.726	2	220.092.826.214.076	23102021_ITV_CT_02_001	-1	338.721	110.147.043.823.344	98.627	-0.000161392362315382	-0.0733292189740098	EQEEESEEETFGEFQQVK		A0A061EM85	Vicilin-A_ putative OS=Theobroma cacao OX=3641 GN=TCM_020665 PE=3 SV=1
91	110.147.140.753.726	2	220.092.826.214.076	23102021_ITV_CT_02_001	-1	338.721	110.147.043.823.344	98.627	-0.000161392362315382	-0.0733292189740098	EQEEESEEETFGEFQQVK		Q43358	Vicilin OS=Theobroma cacao OX=3641 GN=CSV PE=2 SV=1
91	110.147.140.753.726	2	220.092.826.214.076	23102021_ITV_CT_02_002	-1	340.079	110.147.208.823.344	102.277	-0.000161392362315382	-0.0733292189740098	EQEEESEEETFGEFQQVK		A0A061EM85	Vicilin-A_ putative OS=Theobroma cacao OX=3641 GN=TCM_020665 PE=3 SV=1
91	110.147.140.753.726	2	220.092.826.214.076	23102021_ITV_CT_02_002	-1	340.079	110.147.208.823.344	102.277	-0.000161392362315382	-0.0733292189740098	EQEEESEEETFGEFQQVK		Q43358	Vicilin OS=Theobroma cacao OX=3641 GN=CSV PE=2 SV=1
91	110.147.140.753.726	2	220.092.826.214.076	23102021_ITV_CT_03_001	-1	346.697	110.147.173.823.344	88.237	-0.000161392362315382	-0.0733292189740098	EQEEESEEETFGEFQQVK		A0A061EM85	Vicilin-A_ putative OS=Theobroma cacao OX=3641 GN=TCM_020665 PE=3 SV=1
91	110.147.140.753.726	2	220.092.826.214.076	23102021_ITV_CT_03_001	-1	346.697	110.147.173.823.344	88.237	-0.000161392362315382	-0.0733292189740098	EQEEESEEETFGEFQQVK		Q43358	Vicilin OS=Theobroma cacao OX=3641 GN=CSV PE=2 SV=1
91	110.147.140.753.726	2	220.092.826.214.076	23102021_ITV_CT_03_002	-1	344.269	110.147.178.823.344	90.146	-0.000161392362315382	-0.0733292189740098	EQEEESEEETFGEFQQVK		A0A061EM85	Vicilin-A_ putative OS=Theobroma cacao OX=3641 GN=TCM_020665 PE=3 SV=1
91	110.147.140.753.726	2	220.092.826.214.076	23102021_ITV_CT_03_002	-1	344.269	110.147.178.823.344	90.146	-0.000161392362315382	-0.0733292189740098	EQEEESEEETFGEFQQVK		Q43358	Vicilin OS=Theobroma cacao OX=3641 GN=CSV PE=2 SV=1
91	110.147.140.753.726	2	220.092.826.214.076	23102021_ITV_CT_04_001	-1	342.546	110.147.218.823.344	89.846	-0.000161392362315382	-0.0733292189740098	EQEEESEEETFGEFQQVK		A0A061EM85	Vicilin-A_ putative OS=Theobroma cacao OX=3641 GN=TCM_020665 PE=3 SV=1
91	110.147.140.753.726	2	220.092.826.214.076	23102021_ITV_CT_04_001	-1	342.546	110.147.218.823.344	89.846	-0.000161392362315382	-0.0733292189740098	EQEEESEEETFGEFQQVK		Q43358	Vicilin OS=Theobroma cacao OX=3641 GN=CSV PE=2 SV=1
91	110.147.140.753.726	2	220.092.826.214.076	23102021_ITV_CT_04_002	-1	343.465	110.147.178.823.344	84.921	-0.000161392362315382	-0.0733292189740098	EQEEESEEETFGEFQQVK		Q43358	Vicilin OS=Theobroma cacao OX=3641 GN=CSV PE=2 SV=1
91	110.147.140.753.726	2	220.092.826.214.076	23102021_ITV_CT_04_002	-1	343.465	110.147.178.823.344	84.921	-0.000161392362315382	-0.0733292189740098	EQEEESEEETFGEFQQVK		A0A061EM85	Vicilin-A_ putative OS=Theobroma cacao OX=3641 GN=TCM_020665 PE=3 SV=1
91	110.147.140.753.726	2	220.092.826.214.076	23102021_ITV_CT_05_001	-1	345.428	110.147.228.823.344	90.098	-0.000161392362315382	-0.0733292189740098	EQEEESEEETFGEFQQVK		A0A061EM85	Vicilin-A_ putative OS=Theobroma cacao OX=3641 GN=TCM_020665 PE=3 SV=1
91	110.147.140.753.726	2	220.092.826.214.076	23102021_ITV_CT_05_001	-1	345.428	110.147.228.823.344	90.098	-0.000161392362315382	-0.0733292189740098	EQEEESEEETFGEFQQVK		Q43358	Vicilin OS=Theobroma cacao OX=3641 GN=CSV PE=2 SV=1
91	110.147.140.753.726	2	220.092.826.214.076	23102021_ITV_CT_05_002	-1	345.282	110.147.198.823.344	84.747	-0.000161392362315382	-0.0733292189740098	EQEEESEEETFGEFQQVK		A0A061EM85	Vicilin-A_ putative OS=Theobroma cacao OX=3641 GN=TCM_020665 PE=3 SV=1
91	110.147.140.753.726	2	220.092.826.214.076	23102021_ITV_CT_05_002	-1	345.282	110.147.198.823.344	84.747	-0.000161392362315382	-0.0733292189740098	EQEEESEEETFGEFQQVK		Q43358	Vicilin OS=Theobroma cacao OX=3641 GN=CSV PE=2 SV=1
95	714.316.430.959.946	2	142.661.830.898.613	23102021_ITV_CT_04_001	-1	204.383	71.431.663.823.344	75.136	-0.00291454698776761	-204.297.184.122.184	AQIEETTSDYDR		A0A0H1RG19	Chaperonin GroEL OS=Microvirga vignae OX=1225564 GN=groEL PE=3 SV=1
95	714.316.430.959.946	2	142.661.830.898.613	23102021_ITV_CT_04_001	-1	204.383	71.431.663.823.344	75.136	-0.00291454698776761	-204.297.184.122.184	AQIEETTSDYDR		A0A1G5BJF5	Chaperonin GroEL OS=Microvirga guangxiensis OX=549386 GN=groEL PE=3 SV=1
95	714.316.430.959.946	2	142.661.830.898.613	23102021_ITV_CT_04_001	-1	204.383	71.431.663.823.344	75.136	-0.00291454698776761	-204.297.184.122.184	AQIEETTSDYDR		A0A891NCE7	Chaperonin GroEL OS=Microvirga sp. VF16 OX=2807101 GN=groL PE=4 SV=1
95	714.316.430.959.946	2	142.661.830.898.613	23102021_ITV_CT_04_001	-1	204.383	71.431.663.823.344	75.136	-0.00291454698776761	-204.297.184.122.184	AQIEETTSDYDR		I4Z285	Chaperonin GroEL OS=Microvirga lotononidis OX=864069 GN=groEL PE=3 SV=1
95	714.316.430.959.946	2	142.661.830.898.613	23102021_ITV_CT_04_001	-1	204.383	71.431.663.823.344	75.136	-0.00291454698776761	-204.297.184.122.184	AQIEETTSDYDR		A0A086ME78	Chaperonin GroEL OS=Microvirga sp. BSC39 OX=1549810 GN=groEL PE=3 SV=1
95	714.316.430.959.946	2	142.661.830.898.613	23102021_ITV_CT_04_001	-1	204.383	71.431.663.823.344	75.136	-0.00291454698776761	-204.297.184.122.184	AQIEETTSDYDR		B1LVA0	Chaperonin GroEL OS=Methylobacterium radiotolerans (strain ATCC 27329 / DSM 1819 / JCM 2831 / NBRC 15690 / NCIMB 10815 / 0-1) OX=426355 GN=groEL PE=3 SV=1
95	714.316.430.959.946	2	142.661.830.898.613	23102021_ITV_CT_04_001	-1	204.383	71.431.663.823.344	75.136	-0.00291454698776761	-204.297.184.122.184	AQIEETTSDYDR		I4YKM0	Chaperonin GroEL OS=Microvirga lotononidis OX=864069 GN=groEL PE=3 SV=1
95	714.316.430.959.946	2	142.661.830.898.613	23102021_ITV_CT_04_001	-1	204.383	71.431.663.823.344	75.136	-0.00291454698776761	-204.297.184.122.184	AQIEETTSDYDR		I4YUZ8	Chaperonin GroEL OS=Microvirga lotononidis OX=864069 GN=groEL PE=3 SV=1
95	714.316.430.959.946	2	142.661.830.898.613	23102021_ITV_CT_04_001	-1	204.383	71.431.663.823.344	75.136	-0.00291454698776761	-204.297.184.122.184	AQIEETTSDYDR		A0A5P9JVQ3	Chaperonin GroEL OS=Microvirga thermotolerans OX=2651334 GN=groL PE=3 SV=1
95	714.316.430.959.946	2	142.661.830.898.613	23102021_ITV_CT_04_001	-1	204.383	71.431.663.823.344	75.136	-0.00291454698776761	-204.297.184.122.184	AQIEETTSDYDR		A0A0H1RFI5	Chaperonin GroEL OS=Microvirga vignae OX=1225564 GN=groEL PE=3 SV=1
95	714.316.430.959.946	2	142.661.830.898.613	23102021_ITV_CT_04_001	-1	204.383	71.431.663.823.344	75.136	-0.00291454698776761	-204.297.184.122.184	AQIEETTSDYDR		A0A086MKM7	Chaperonin GroEL OS=Microvirga sp. BSC39 OX=1549810 GN=groEL PE=3 SV=1
95	714.316.430.959.946	2	142.661.830.898.613	23102021_ITV_CT_04_001	-1	204.383	71.431.663.823.344	75.136	-0.00291454698776761	-204.297.184.122.184	AQIEETTSDYDR		A0A512BNI5	Chaperonin GroEL OS=Microvirga aerophila OX=670291 GN=groL7 PE=3 SV=1
95	714.316.430.959.946	2	142.661.830.898.613	23102021_ITV_CT_04_001	-1	204.383	71.431.663.823.344	75.136	-0.00291454698776761	-204.297.184.122.184	AQIEETTSDYDR		A0A838BS35	Chaperonin GroEL OS=Microvirga mediterraneensis OX=2754695 GN=groL PE=3 SV=1
95	714.316.430.959.946	2	142.661.830.898.613	23102021_ITV_CT_04_001	-1	204.383	71.431.663.823.344	75.136	-0.00291454698776761	-204.297.184.122.184	AQIEETTSDYDR		Q5FPQ6	Chaperonin GroEL OS=Gluconobacter oxydans (strain 621H) OX=290633 GN=groEL PE=3 SV=1
95	714.316.430.959.946	2	142.661.830.898.613	23102021_ITV_CT_04_001	-1	204.383	71.431.663.823.344	75.136	-0.00291454698776761	-204.297.184.122.184	AQIEETTSDYDR		A0A0H1RH26	Chaperonin GroEL OS=Microvirga vignae OX=1225564 GN=groEL PE=3 SV=1
95	714.316.430.959.946	2	142.661.830.898.613	23102021_ITV_CT_04_001	-1	204.383	71.431.663.823.344	75.136	-0.00291454698776761	-204.297.184.122.184	AQIEETTSDYDR		A0A891NFB8	Chaperonin GroEL OS=Microvirga sp. VF16 OX=2807101 GN=groL PE=4 SV=1
95	714.316.430.959.946	2	142.661.830.898.613	23102021_ITV_CT_04_001	-1	204.383	71.431.663.823.344	75.136	-0.00291454698776761	-204.297.184.122.184	AQIEETTSDYDR		A0A1G5JGX8	Chaperonin GroEL OS=Microvirga guangxiensis OX=549386 GN=groEL PE=3 SV=1
95	714.316.430.959.946	2	142.661.830.898.613	23102021_ITV_CT_04_001	-1	204.383	71.431.663.823.344	75.136	-0.00291454698776761	-204.297.184.122.184	AQIEETTSDYDR		A0A2T7TSW2	Chaperonin GroEL OS=Microvirga sp. KLBC 81 OX=1862707 GN=groL PE=3 SV=1
95	714.316.430.959.946	2	142.661.830.898.613	23102021_ITV_CT_04_001	-1	204.383	71.431.663.823.344	75.136	-0.00291454698776761	-204.297.184.122.184	AQIEETTSDYDR		A0A838BTX4	Chaperonin GroEL OS=Microvirga mediterraneensis OX=2754695 GN=groL PE=3 SV=1
95	714.316.430.959.946	2	142.661.830.898.613	23102021_ITV_CT_04_001	-1	204.383	71.431.663.823.344	75.136	-0.00291454698776761	-204.297.184.122.184	AQIEETTSDYDR		A0A7W6N7E5	Chaperonin GroEL OS=Microvirga flocculans OX=217168 GN=groEL PE=3 SV=1
95	714.316.430.959.946	2	142.661.830.898.613	23102021_ITV_CT_04_001	-1	204.383	71.431.663.823.344	75.136	-0.00291454698776761	-204.297.184.122.184	AQIEETTSDYDR		A0A2T7U7X9	Chaperonin GroEL OS=Microvirga sp. KLBC 81 OX=1862707 GN=groL PE=3 SV=1
95	714.316.430.959.946	2	142.661.830.898.613	23102021_ITV_CT_04_001	-1	204.383	71.431.663.823.344	75.136	-0.00291454698776761	-204.297.184.122.184	AQIEETTSDYDR		A0A1B2EDH1	Chaperonin GroEL OS=Microvirga ossetica OX=1882682 GN=groEL PE=3 SV=1
95	714.316.430.959.946	2	142.661.830.898.613	23102021_ITV_CT_04_001	-1	204.383	71.431.663.823.344	75.136	-0.00291454698776761	-204.297.184.122.184	AQIEETTSDYDR		A0A5N7MFT3	Chaperonin GroEL OS=Microvirga tunisiensis OX=2108360 GN=groL PE=3 SV=1
95	714.316.430.959.946	2	142.661.830.898.613	23102021_ITV_CT_04_001	-1	204.383	71.431.663.823.344	75.136	-0.00291454698776761	-204.297.184.122.184	AQIEETTSDYDR		B1ZAU5	Chaperonin GroEL OS=Methylorubrum populi (strain ATCC BAA-705 / NCIMB 13946 / BJ001) OX=441620 GN=groEL PE=3 SV=1
95	714.316.430.959.946	2	142.661.830.898.613	23102021_ITV_CT_04_001	-1	204.383	71.431.663.823.344	75.136	-0.00291454698776761	-204.297.184.122.184	AQIEETTSDYDR		A0A5N7MSS9	Chaperonin GroEL OS=Microvirga tunisiensis OX=2108360 GN=groL PE=3 SV=1
95	714.316.430.959.946	2	142.661.830.898.613	23102021_ITV_CT_04_001	-1	204.383	71.431.663.823.344	75.136	-0.00291454698776761	-204.297.184.122.184	AQIEETTSDYDR		A0A2T7U266	Chaperonin GroEL OS=Microvirga sp. KLBC 81 OX=1862707 GN=groL PE=3 SV=1
95	714.316.430.959.946	2	142.661.830.898.613	23102021_ITV_CT_04_001	-1	204.383	71.431.663.823.344	75.136	-0.00291454698776761	-204.297.184.122.184	AQIEETTSDYDR		A0A891N3B8	Chaperonin GroEL OS=Microvirga sp. VF16 OX=2807101 GN=groL PE=4 SV=1
95	714.316.430.959.946	2	142.661.830.898.613	23102021_ITV_CT_04_001	-1	204.383	71.431.663.823.344	75.136	-0.00291454698776761	-204.297.184.122.184	AQIEETTSDYDR		A0A1B2EXG7	Chaperonin GroEL OS=Microvirga ossetica OX=1882682 GN=groEL PE=3 SV=1
95	714.316.430.959.946	2	142.661.830.898.613	23102021_ITV_CT_04_001	-1	204.383	71.431.663.823.344	75.136	-0.00291454698776761	-204.297.184.122.184	AQIEETTSDYDR		A0A7X3MSV4	Chaperonin GroEL OS=Microvirga makkahensis OX=1128670 GN=groL PE=3 SV=1
95	714.316.430.959.946	2	142.661.830.898.613	23102021_ITV_CT_04_001	-1	204.383	71.431.663.823.344	75.136	-0.00291454698776761	-204.297.184.122.184	AQIEETTSDYDR		A0A7W4VLK2	Chaperonin GroEL OS=Microvirga lupini OX=420324 GN=groEL PE=3 SV=1
95	714.316.430.959.946	2	142.661.830.898.613	23102021_ITV_CT_04_001	-1	204.383	71.431.663.823.344	75.136	-0.00291454698776761	-204.297.184.122.184	AQIEETTSDYDR		A0A1G5KIG0	Chaperonin GroEL OS=Microvirga guangxiensis OX=549386 GN=groEL PE=3 SV=1
95	714.316.430.959.946	2	142.661.830.898.613	23102021_ITV_CT_04_001	-1	204.383	71.431.663.823.344	75.136	-0.00291454698776761	-204.297.184.122.184	AQIEETTSDYDR		A0A0H1RIW5	Chaperonin GroEL OS=Microvirga vignae OX=1225564 GN=groEL PE=3 SV=1
95	714.316.430.959.946	2	142.661.830.898.613	23102021_ITV_CT_04_001	-1	204.383	71.431.663.823.344	75.136	-0.00291454698776761	-204.297.184.122.184	AQIEETTSDYDR		A0A086MM58	Chaperonin GroEL OS=Microvirga sp. BSC39 OX=1549810 GN=groEL PE=3 SV=1
95	714.316.430.959.946	2	142.661.830.898.613	23102021_ITV_CT_04_001	-1	204.383	71.431.663.823.344	75.136	-0.00291454698776761	-204.297.184.122.184	AQIEETTSDYDR		A0A1B2EZ29	Chaperonin GroEL OS=Microvirga ossetica OX=1882682 GN=groEL PE=3 SV=1
95	714.316.430.959.946	2	142.661.830.898.613	23102021_ITV_CT_04_001	-1	204.383	71.431.663.823.344	75.136	-0.00291454698776761	-204.297.184.122.184	AQIEETTSDYDR		A0A5P9JVA0	Chaperonin GroEL OS=Microvirga thermotolerans OX=2651334 GN=groL PE=3 SV=1
95	714.316.430.959.946	2	142.661.830.898.613	23102021_ITV_CT_04_001	-1	204.383	71.431.663.823.344	75.136	-0.00291454698776761	-204.297.184.122.184	AQIEETTSDYDR		A0A891NH23	Chaperonin GroEL OS=Microvirga sp. VF16 OX=2807101 GN=groL PE=4 SV=1
95	714.316.430.959.946	2	142.661.830.898.613	23102021_ITV_CT_04_001	-1	204.383	71.431.663.823.344	75.136	-0.00291454698776761	-204.297.184.122.184	AQIEETTSDYDR		A0A1B2EG00	Chaperonin GroEL OS=Microvirga ossetica OX=1882682 GN=groEL PE=3 SV=1
95	714.316.430.959.946	2	142.661.830.898.613	23102021_ITV_CT_04_001	-1	204.383	71.431.663.823.344	75.136	-0.00291454698776761	-204.297.184.122.184	AQIEETTSDYDR		A0A0A0DD12	Chaperonin GroEL OS=Inquilinus limosus MP06 OX=1398085 GN=groEL PE=3 SV=1
95	714.316.430.959.946	2	142.661.830.898.613	23102021_ITV_CT_04_001	-1	204.383	71.431.663.823.344	75.136	-0.00291454698776761	-204.297.184.122.184	AQIEETTSDYDR		A0A7W4YWY8	Chaperonin GroEL OS=Microvirga lupini OX=420324 GN=groEL PE=3 SV=1
95	714.316.430.959.946	2	142.661.830.898.613	23102021_ITV_CT_04_001	-1	204.383	71.431.663.823.344	75.136	-0.00291454698776761	-204.297.184.122.184	AQIEETTSDYDR		A0A891N295	Chaperonin GroEL OS=Microvirga sp. VF16 OX=2807101 GN=groL PE=4 SV=1
95	714.316.430.959.946	2	142.661.830.898.613	23102021_ITV_CT_04_001	-1	204.383	71.431.663.823.344	75.136	-0.00291454698776761	-204.297.184.122.184	AQIEETTSDYDR		A0A7W6N7Q5	Chaperonin GroEL OS=Microvirga flocculans OX=217168 GN=groEL PE=3 SV=1
95	714.316.430.959.946	2	142.661.830.898.613	23102021_ITV_CT_04_001	-1	204.383	71.431.663.823.344	75.136	-0.00291454698776761	-204.297.184.122.184	AQIEETTSDYDR		A0A5N7MLJ1	Chaperonin GroEL OS=Microvirga tunisiensis OX=2108360 GN=groL PE=3 SV=1
95	714.316.430.959.946	2	142.661.830.898.613	23102021_ITV_CT_04_001	-1	204.383	71.431.663.823.344	75.136	-0.00291454698776761	-204.297.184.122.184	AQIEETTSDYDR		I4Z0X1	Chaperonin GroEL OS=Microvirga lotononidis OX=864069 GN=groEL PE=3 SV=1
95	714.316.430.959.946	2	142.661.830.898.613	23102021_ITV_CT_04_001	-1	204.383	71.431.663.823.344	75.136	-0.00291454698776761	-204.297.184.122.184	AQIEETTSDYDR		A0A5N7MTC1	Chaperonin GroEL OS=Microvirga tunisiensis OX=2108360 GN=groL PE=3 SV=1
95	714.316.430.959.946	2	142.661.830.898.613	23102021_ITV_CT_04_001	-1	204.383	71.431.663.823.344	75.136	-0.00291454698776761	-204.297.184.122.184	AQIEETTSDYDR		A0A370HI32	Chaperonin GroEL OS=Microvirga subterranea OX=186651 GN=groEL PE=3 SV=1
95	714.316.430.959.946	2	142.661.830.898.613	23102021_ITV_CT_04_001	-1	204.383	71.431.663.823.344	75.136	-0.00291454698776761	-204.297.184.122.184	AQIEETTSDYDR		A0A2Z3IFI5	Chaperonin GroEL OS=Microvirga sp. 17 mud 1-3 OX=2082949 GN=groL PE=3 SV=1
95	714.316.430.959.946	2	142.661.830.898.613	23102021_ITV_CT_04_001	-1	204.383	71.431.663.823.344	75.136	-0.00291454698776761	-204.297.184.122.184	AQIEETTSDYDR		A0A5P9JTG0	Chaperonin GroEL OS=Microvirga thermotolerans OX=2651334 GN=groL PE=3 SV=1
95	714.316.430.959.946	2	142.661.830.898.613	23102021_ITV_CT_04_001	-1	204.383	71.431.663.823.344	75.136	-0.00291454698776761	-204.297.184.122.184	AQIEETTSDYDR		A0A838BVS3	Chaperonin GroEL OS=Microvirga mediterraneensis OX=2754695 GN=groL PE=3 SV=1
95	714.316.430.959.946	2	142.661.830.898.613	23102021_ITV_CT_04_001	-1	204.383	71.431.663.823.344	75.136	-0.00291454698776761	-204.297.184.122.184	AQIEETTSDYDR		A0A5N7MEH8	Chaperonin GroEL OS=Microvirga tunisiensis OX=2108360 GN=groL PE=3 SV=1
95	714.316.430.959.946	2	142.661.830.898.613	23102021_ITV_CT_04_001	-1	204.383	71.431.663.823.344	75.136	-0.00291454698776761	-204.297.184.122.184	AQIEETTSDYDR		A0A838BW57	Chaperonin GroEL OS=Microvirga mediterraneensis OX=2754695 GN=groL PE=3 SV=1
95	714.316.430.959.946	2	142.661.830.898.613	23102021_ITV_CT_04_001	-1	204.383	71.431.663.823.344	75.136	-0.00291454698776761	-204.297.184.122.184	AQIEETTSDYDR		A0A5N3PCE5	Chaperonin GroEL OS=Microvirga brassicacearum OX=2580413 GN=groL PE=3 SV=1
95	714.316.430.959.946	2	142.661.830.898.613	23102021_ITV_CT_04_001	-1	204.383	71.431.663.823.344	75.136	-0.00291454698776761	-204.297.184.122.184	AQIEETTSDYDR		A0A370HL69	Chaperonin GroEL OS=Microvirga subterranea OX=186651 GN=groEL PE=3 SV=1
95	714.316.430.959.946	2	142.661.830.898.613	23102021_ITV_CT_04_001	-1	204.383	71.431.663.823.344	75.136	-0.00291454698776761	-204.297.184.122.184	AQIEETTSDYDR		A0A2T7TSD1	Chaperonin GroEL OS=Microvirga sp. KLBC 81 OX=1862707 GN=groL PE=3 SV=1
95	714.316.430.959.946	2	142.661.830.898.613	23102021_ITV_CT_04_001	-1	204.383	71.431.663.823.344	75.136	-0.00291454698776761	-204.297.184.122.184	AQIEETTSDYDR		A0A7W6IDI1	Chaperonin GroEL OS=Microvirga flocculans OX=217168 GN=groEL PE=3 SV=1
95	714.316.430.959.946	2	142.661.830.898.613	23102021_ITV_CT_04_001	-1	204.383	71.431.663.823.344	75.136	-0.00291454698776761	-204.297.184.122.184	AQIEETTSDYDR		I4Z373	Chaperonin GroEL OS=Microvirga lotononidis OX=864069 GN=groEL PE=3 SV=1
97	73.103.267.931.455	3	219.007.620.854.301	23102021_ITV_CT_00_001	-1	321.028	731.033.117.644.587	91.304	-0.00111499010881744	-0.509109928145683	ATKPSAECCTGLQQLAQTVK	[8] Carbamidomethyl C|[9] Carbamidomethyl C	A0A061G7S3	Non-specific lipid-transfer protein OS=Theobroma cacao OX=3641 GN=TCM_026997 PE=3 SV=1
97	73.103.267.931.455	3	219.007.620.854.301	23102021_ITV_CT_00_001	-1	321.028	731.033.117.644.587	91.304	-0.00111499010881744	-0.509109928145683	ATKPSAECCTGLQQLAQTVK	[8] Carbamidomethyl C|[9] Carbamidomethyl C	A0A061G6Y6	Non-specific lipid-transfer protein C_ cotyledon-specific OS=Theobroma cacao OX=3641 GN=TCM_026996 PE=3 SV=1
97	73.103.267.931.455	3	219.007.620.854.301	23102021_ITV_CT_00_002	-1	321.105	731.033.417.644.587	94.243	-0.00111499010881744	-0.509109928145683	ATKPSAECCTGLQQLAQTVK	[8] Carbamidomethyl C|[9] Carbamidomethyl C	A0A061G7S3	Non-specific lipid-transfer protein OS=Theobroma cacao OX=3641 GN=TCM_026997 PE=3 SV=1
97	73.103.267.931.455	3	219.007.620.854.301	23102021_ITV_CT_00_002	-1	321.105	731.033.417.644.587	94.243	-0.00111499010881744	-0.509109928145683	ATKPSAECCTGLQQLAQTVK	[8] Carbamidomethyl C|[9] Carbamidomethyl C	A0A061G6Y6	Non-specific lipid-transfer protein C_ cotyledon-specific OS=Theobroma cacao OX=3641 GN=TCM_026996 PE=3 SV=1
97	73.103.267.931.455	3	219.007.620.854.301	23102021_ITV_CT_01_001	-1	320.372	73.103.345.097.792	90.214	-0.00111499010881744	-0.509109928145683	ATKPSAECCTGLQQLAQTVK	[8] Carbamidomethyl C|[9] Carbamidomethyl C	A0A061G7S3	Non-specific lipid-transfer protein OS=Theobroma cacao OX=3641 GN=TCM_026997 PE=3 SV=1
97	73.103.267.931.455	3	219.007.620.854.301	23102021_ITV_CT_01_001	-1	320.372	73.103.345.097.792	90.214	-0.00111499010881744	-0.509109928145683	ATKPSAECCTGLQQLAQTVK	[8] Carbamidomethyl C|[9] Carbamidomethyl C	A0A061G6Y6	Non-specific lipid-transfer protein C_ cotyledon-specific OS=Theobroma cacao OX=3641 GN=TCM_026996 PE=3 SV=1
97	73.103.267.931.455	3	219.007.620.854.301	23102021_ITV_CT_01_002	-1	319.478	731.033.384.311.253	90.085	-0.00111499010881744	-0.509109928145683	ATKPSAECCTGLQQLAQTVK	[8] Carbamidomethyl C|[9] Carbamidomethyl C	A0A061G7S3	Non-specific lipid-transfer protein OS=Theobroma cacao OX=3641 GN=TCM_026997 PE=3 SV=1
97	73.103.267.931.455	3	219.007.620.854.301	23102021_ITV_CT_01_002	-1	319.478	731.033.384.311.253	90.085	-0.00111499010881744	-0.509109928145683	ATKPSAECCTGLQQLAQTVK	[8] Carbamidomethyl C|[9] Carbamidomethyl C	A0A061G6Y6	Non-specific lipid-transfer protein C_ cotyledon-specific OS=Theobroma cacao OX=3641 GN=TCM_026996 PE=3 SV=1
97	73.103.267.931.455	3	219.007.620.854.301	23102021_ITV_CT_02_002	-1	319.794	731.033.284.311.253	8.525	-0.00111499010881744	-0.509109928145683	ATKPSAECCTGLQQLAQTVK	[8] Carbamidomethyl C|[9] Carbamidomethyl C	A0A061G7S3	Non-specific lipid-transfer protein OS=Theobroma cacao OX=3641 GN=TCM_026997 PE=3 SV=1
97	73.103.267.931.455	3	219.007.620.854.301	23102021_ITV_CT_02_002	-1	319.794	731.033.284.311.253	8.525	-0.00111499010881744	-0.509109928145683	ATKPSAECCTGLQQLAQTVK	[8] Carbamidomethyl C|[9] Carbamidomethyl C	A0A061G6Y6	Non-specific lipid-transfer protein C_ cotyledon-specific OS=Theobroma cacao OX=3641 GN=TCM_026996 PE=3 SV=1
97	73.103.267.931.455	3	219.007.620.854.301	23102021_ITV_CT_03_001	-1	328.246	73.103.285.097.792	95.177	-0.00111499010881744	-0.509109928145683	ATKPSAECCTGLQQLAQTVK	[8] Carbamidomethyl C|[9] Carbamidomethyl C	A0A061G7S3	Non-specific lipid-transfer protein OS=Theobroma cacao OX=3641 GN=TCM_026997 PE=3 SV=1
97	73.103.267.931.455	3	219.007.620.854.301	23102021_ITV_CT_03_001	-1	328.246	73.103.285.097.792	95.177	-0.00111499010881744	-0.509109928145683	ATKPSAECCTGLQQLAQTVK	[8] Carbamidomethyl C|[9] Carbamidomethyl C	A0A061G6Y6	Non-specific lipid-transfer protein C_ cotyledon-specific OS=Theobroma cacao OX=3641 GN=TCM_026996 PE=3 SV=1
97	73.103.267.931.455	3	219.007.620.854.301	23102021_ITV_CT_03_002	-1	325.114	731.033.284.311.253	9.593	-0.00111499010881744	-0.509109928145683	ATKPSAECCTGLQQLAQTVK	[8] Carbamidomethyl C|[9] Carbamidomethyl C	A0A061G7S3	Non-specific lipid-transfer protein OS=Theobroma cacao OX=3641 GN=TCM_026997 PE=3 SV=1
97	73.103.267.931.455	3	219.007.620.854.301	23102021_ITV_CT_03_002	-1	325.114	731.033.284.311.253	9.593	-0.00111499010881744	-0.509109928145683	ATKPSAECCTGLQQLAQTVK	[8] Carbamidomethyl C|[9] Carbamidomethyl C	A0A061G6Y6	Non-specific lipid-transfer protein C_ cotyledon-specific OS=Theobroma cacao OX=3641 GN=TCM_026996 PE=3 SV=1
97	73.103.267.931.455	3	219.007.620.854.301	23102021_ITV_CT_04_001	-1	323.742	73.103.315.097.792	91.868	-0.00111499010881744	-0.509109928145683	ATKPSAECCTGLQQLAQTVK	[8] Carbamidomethyl C|[9] Carbamidomethyl C	A0A061G7S3	Non-specific lipid-transfer protein OS=Theobroma cacao OX=3641 GN=TCM_026997 PE=3 SV=1
97	73.103.267.931.455	3	219.007.620.854.301	23102021_ITV_CT_04_001	-1	323.742	73.103.315.097.792	91.868	-0.00111499010881744	-0.509109928145683	ATKPSAECCTGLQQLAQTVK	[8] Carbamidomethyl C|[9] Carbamidomethyl C	A0A061G6Y6	Non-specific lipid-transfer protein C_ cotyledon-specific OS=Theobroma cacao OX=3641 GN=TCM_026996 PE=3 SV=1
97	73.103.267.931.455	3	219.007.620.854.301	23102021_ITV_CT_04_002	-1	323.779	731.032.917.644.587	90.765	-0.00111499010881744	-0.509109928145683	ATKPSAECCTGLQQLAQTVK	[8] Carbamidomethyl C|[9] Carbamidomethyl C	A0A061G7S3	Non-specific lipid-transfer protein OS=Theobroma cacao OX=3641 GN=TCM_026997 PE=3 SV=1
97	73.103.267.931.455	3	219.007.620.854.301	23102021_ITV_CT_04_002	-1	323.779	731.032.917.644.587	90.765	-0.00111499010881744	-0.509109928145683	ATKPSAECCTGLQQLAQTVK	[8] Carbamidomethyl C|[9] Carbamidomethyl C	A0A061G6Y6	Non-specific lipid-transfer protein C_ cotyledon-specific OS=Theobroma cacao OX=3641 GN=TCM_026996 PE=3 SV=1
97	73.103.267.931.455	3	219.007.620.854.301	23102021_ITV_CT_05_001	-1	328.798	73.103.285.097.792	9.843	-0.00111499010881744	-0.509109928145683	ATKPSAECCTGLQQLAQTVK	[8] Carbamidomethyl C|[9] Carbamidomethyl C	A0A061G7S3	Non-specific lipid-transfer protein OS=Theobroma cacao OX=3641 GN=TCM_026997 PE=3 SV=1
97	73.103.267.931.455	3	219.007.620.854.301	23102021_ITV_CT_05_001	-1	328.798	73.103.285.097.792	9.843	-0.00111499010881744	-0.509109928145683	ATKPSAECCTGLQQLAQTVK	[8] Carbamidomethyl C|[9] Carbamidomethyl C	A0A061G6Y6	Non-specific lipid-transfer protein C_ cotyledon-specific OS=Theobroma cacao OX=3641 GN=TCM_026996 PE=3 SV=1
97	73.103.267.931.455	3	219.007.620.854.301	23102021_ITV_CT_05_002	-1	328.839	731.032.884.311.253	100.904	-0.00111499010881744	-0.509109928145683	ATKPSAECCTGLQQLAQTVK	[8] Carbamidomethyl C|[9] Carbamidomethyl C	A0A061G7S3	Non-specific lipid-transfer protein OS=Theobroma cacao OX=3641 GN=TCM_026997 PE=3 SV=1
97	73.103.267.931.455	3	219.007.620.854.301	23102021_ITV_CT_05_002	-1	328.839	731.032.884.311.253	100.904	-0.00111499010881744	-0.509109928145683	ATKPSAECCTGLQQLAQTVK	[8] Carbamidomethyl C|[9] Carbamidomethyl C	A0A061G6Y6	Non-specific lipid-transfer protein C_ cotyledon-specific OS=Theobroma cacao OX=3641 GN=TCM_026996 PE=3 SV=1
98	106.004.458.724.497	4	423.614.924.311.237	23102021_ITV_CT_01_001	-1	504.712	106.004.458.235.016	108.808	-0.00128042074993573	-0.30226044679541	APLSPGDVFVAPAGHAVTFFASKDQPLNAVAFGLNAQNNQR		A0A061EM85	Vicilin-A_ putative OS=Theobroma cacao OX=3641 GN=TCM_020665 PE=3 SV=1
98	106.004.458.724.497	4	423.614.924.311.237	23102021_ITV_CT_01_001	-1	504.712	106.004.458.235.016	108.808	-0.00128042074993573	-0.30226044679541	APLSPGDVFVAPAGHAVTFFASKDQPLNAVAFGLNAQNNQR		Q43358	Vicilin OS=Theobroma cacao OX=3641 GN=CSV PE=2 SV=1
98	106.004.458.724.497	4	423.614.924.311.237	23102021_ITV_CT_01_002	-1	505.046	106.004.485.735.016	111.162	-0.00128042074993573	-0.30226044679541	APLSPGDVFVAPAGHAVTFFASKDQPLNAVAFGLNAQNNQR		A0A061EM85	Vicilin-A_ putative OS=Theobroma cacao OX=3641 GN=TCM_020665 PE=3 SV=1
98	106.004.458.724.497	4	423.614.924.311.237	23102021_ITV_CT_01_002	-1	505.046	106.004.485.735.016	111.162	-0.00128042074993573	-0.30226044679541	APLSPGDVFVAPAGHAVTFFASKDQPLNAVAFGLNAQNNQR		Q43358	Vicilin OS=Theobroma cacao OX=3641 GN=CSV PE=2 SV=1
98	106.004.458.724.497	4	423.614.924.311.237	23102021_ITV_CT_02_001	-1	507.217	106.004.398.235.016	101.903	-0.00128042074993573	-0.30226044679541	APLSPGDVFVAPAGHAVTFFASKDQPLNAVAFGLNAQNNQR		A0A061EM85	Vicilin-A_ putative OS=Theobroma cacao OX=3641 GN=TCM_020665 PE=3 SV=1
98	106.004.458.724.497	4	423.614.924.311.237	23102021_ITV_CT_02_001	-1	507.217	106.004.398.235.016	101.903	-0.00128042074993573	-0.30226044679541	APLSPGDVFVAPAGHAVTFFASKDQPLNAVAFGLNAQNNQR		Q43358	Vicilin OS=Theobroma cacao OX=3641 GN=CSV PE=2 SV=1
98	106.004.458.724.497	4	423.614.924.311.237	23102021_ITV_CT_02_002	-1	504.413	106.004.470.735.016	102.141	-0.00128042074993573	-0.30226044679541	APLSPGDVFVAPAGHAVTFFASKDQPLNAVAFGLNAQNNQR		A0A061EM85	Vicilin-A_ putative OS=Theobroma cacao OX=3641 GN=TCM_020665 PE=3 SV=1
98	106.004.458.724.497	4	423.614.924.311.237	23102021_ITV_CT_02_002	-1	504.413	106.004.470.735.016	102.141	-0.00128042074993573	-0.30226044679541	APLSPGDVFVAPAGHAVTFFASKDQPLNAVAFGLNAQNNQR		Q43358	Vicilin OS=Theobroma cacao OX=3641 GN=CSV PE=2 SV=1
99	144.472.333.298.702	1	144.371.605.652.014	23102021_ITV_CT_00_001	-1	240.863	1.444.723	102.455	0.00203298701921995	140.816.462.684.537	ATGQSCPEIVVQR	[6] Carbamidomethyl C	P32765	21 kDa seed protein OS=Theobroma cacao OX=3641 GN=ASP PE=2 SV=1
99	144.472.333.298.702	1	144.371.605.652.014	23102021_ITV_CT_00_001	-1	240.863	1.444.723	102.455	0.00203298701921995	140.816.462.684.537	ATGQSCPEIVVQR	[6] Carbamidomethyl C	A0A061G2K6	21 kDa seed protein OS=Theobroma cacao OX=3641 GN=TCM_012658 PE=3 SV=1
99	144.472.333.298.702	1	144.371.605.652.014	23102021_ITV_CT_00_001	-1	240.863	1.444.723	102.455	0.00203298701921995	140.816.462.684.537	ATGQSCPEIVVQR	[6] Carbamidomethyl C	Q8S4Z5	Trypsin inhibitor (Fragment) OS=Theobroma cacao OX=3641 PE=3 SV=1
99	144.472.333.298.702	1	144.371.605.652.014	23102021_ITV_CT_00_002	-1	243.445	14.447.218	104.335	0.00203298701921995	140.816.462.684.537	ATGQSCPEIVVQR	[6] Carbamidomethyl C	P32765	21 kDa seed protein OS=Theobroma cacao OX=3641 GN=ASP PE=2 SV=1
99	144.472.333.298.702	1	144.371.605.652.014	23102021_ITV_CT_00_002	-1	243.445	14.447.218	104.335	0.00203298701921995	140.816.462.684.537	ATGQSCPEIVVQR	[6] Carbamidomethyl C	A0A061G2K6	21 kDa seed protein OS=Theobroma cacao OX=3641 GN=TCM_012658 PE=3 SV=1
99	144.472.333.298.702	1	144.371.605.652.014	23102021_ITV_CT_00_002	-1	243.445	14.447.218	104.335	0.00203298701921995	140.816.462.684.537	ATGQSCPEIVVQR	[6] Carbamidomethyl C	Q8S4Z5	Trypsin inhibitor (Fragment) OS=Theobroma cacao OX=3641 PE=3 SV=1
99	144.472.333.298.702	1	144.371.605.652.014	23102021_ITV_CT_01_001	-1	235.713	14.447.236	102.498	0.00203298701921995	140.816.462.684.537	ATGQSCPEIVVQR	[6] Carbamidomethyl C	P32765	21 kDa seed protein OS=Theobroma cacao OX=3641 GN=ASP PE=2 SV=1
99	144.472.333.298.702	1	144.371.605.652.014	23102021_ITV_CT_01_001	-1	235.713	14.447.236	102.498	0.00203298701921995	140.816.462.684.537	ATGQSCPEIVVQR	[6] Carbamidomethyl C	A0A061G2K6	21 kDa seed protein OS=Theobroma cacao OX=3641 GN=TCM_012658 PE=3 SV=1
99	144.472.333.298.702	1	144.371.605.652.014	23102021_ITV_CT_01_001	-1	235.713	14.447.236	102.498	0.00203298701921995	140.816.462.684.537	ATGQSCPEIVVQR	[6] Carbamidomethyl C	Q8S4Z5	Trypsin inhibitor (Fragment) OS=Theobroma cacao OX=3641 PE=3 SV=1
99	144.472.333.298.702	1	144.371.605.652.014	23102021_ITV_CT_01_002	-1	234.841	14.447.212	102.206	0.00203298701921995	140.816.462.684.537	ATGQSCPEIVVQR	[6] Carbamidomethyl C	P32765	21 kDa seed protein OS=Theobroma cacao OX=3641 GN=ASP PE=2 SV=1
99	144.472.333.298.702	1	144.371.605.652.014	23102021_ITV_CT_01_002	-1	234.841	14.447.212	102.206	0.00203298701921995	140.816.462.684.537	ATGQSCPEIVVQR	[6] Carbamidomethyl C	A0A061G2K6	21 kDa seed protein OS=Theobroma cacao OX=3641 GN=TCM_012658 PE=3 SV=1
99	144.472.333.298.702	1	144.371.605.652.014	23102021_ITV_CT_01_002	-1	234.841	14.447.212	102.206	0.00203298701921995	140.816.462.684.537	ATGQSCPEIVVQR	[6] Carbamidomethyl C	Q8S4Z5	Trypsin inhibitor (Fragment) OS=Theobroma cacao OX=3641 PE=3 SV=1
99	144.472.333.298.702	1	144.371.605.652.014	23102021_ITV_CT_02_001	-1	23.476	14.447.234	104.132	0.00203298701921995	140.816.462.684.537	ATGQSCPEIVVQR	[6] Carbamidomethyl C	P32765	21 kDa seed protein OS=Theobroma cacao OX=3641 GN=ASP PE=2 SV=1
99	144.472.333.298.702	1	144.371.605.652.014	23102021_ITV_CT_02_001	-1	23.476	14.447.234	104.132	0.00203298701921995	140.816.462.684.537	ATGQSCPEIVVQR	[6] Carbamidomethyl C	A0A061G2K6	21 kDa seed protein OS=Theobroma cacao OX=3641 GN=TCM_012658 PE=3 SV=1
99	144.472.333.298.702	1	144.371.605.652.014	23102021_ITV_CT_02_001	-1	23.476	14.447.234	104.132	0.00203298701921995	140.816.462.684.537	ATGQSCPEIVVQR	[6] Carbamidomethyl C	Q8S4Z5	Trypsin inhibitor (Fragment) OS=Theobroma cacao OX=3641 PE=3 SV=1
99	144.472.333.298.702	1	144.371.605.652.014	23102021_ITV_CT_03_001	-1	243.083	14.447.222	101.718	0.00203298701921995	140.816.462.684.537	ATGQSCPEIVVQR	[6] Carbamidomethyl C	P32765	21 kDa seed protein OS=Theobroma cacao OX=3641 GN=ASP PE=2 SV=1
99	144.472.333.298.702	1	144.371.605.652.014	23102021_ITV_CT_03_001	-1	243.083	14.447.222	101.718	0.00203298701921995	140.816.462.684.537	ATGQSCPEIVVQR	[6] Carbamidomethyl C	A0A061G2K6	21 kDa seed protein OS=Theobroma cacao OX=3641 GN=TCM_012658 PE=3 SV=1
99	144.472.333.298.702	1	144.371.605.652.014	23102021_ITV_CT_03_001	-1	243.083	14.447.222	101.718	0.00203298701921995	140.816.462.684.537	ATGQSCPEIVVQR	[6] Carbamidomethyl C	Q8S4Z5	Trypsin inhibitor (Fragment) OS=Theobroma cacao OX=3641 PE=3 SV=1
99	144.472.333.298.702	1	144.371.605.652.014	23102021_ITV_CT_03_002	-1	239.764	14.447.222	101.582	0.00203298701921995	140.816.462.684.537	ATGQSCPEIVVQR	[6] Carbamidomethyl C	P32765	21 kDa seed protein OS=Theobroma cacao OX=3641 GN=ASP PE=2 SV=1
99	144.472.333.298.702	1	144.371.605.652.014	23102021_ITV_CT_03_002	-1	239.764	14.447.222	101.582	0.00203298701921995	140.816.462.684.537	ATGQSCPEIVVQR	[6] Carbamidomethyl C	A0A061G2K6	21 kDa seed protein OS=Theobroma cacao OX=3641 GN=TCM_012658 PE=3 SV=1
99	144.472.333.298.702	1	144.371.605.652.014	23102021_ITV_CT_03_002	-1	239.764	14.447.222	101.582	0.00203298701921995	140.816.462.684.537	ATGQSCPEIVVQR	[6] Carbamidomethyl C	Q8S4Z5	Trypsin inhibitor (Fragment) OS=Theobroma cacao OX=3641 PE=3 SV=1
99	144.472.333.298.702	1	144.371.605.652.014	23102021_ITV_CT_04_001	-1	240.048	1.444.722	101.886	0.00203298701921995	140.816.462.684.537	ATGQSCPEIVVQR	[6] Carbamidomethyl C	P32765	21 kDa seed protein OS=Theobroma cacao OX=3641 GN=ASP PE=2 SV=1
99	144.472.333.298.702	1	144.371.605.652.014	23102021_ITV_CT_04_001	-1	240.048	1.444.722	101.886	0.00203298701921995	140.816.462.684.537	ATGQSCPEIVVQR	[6] Carbamidomethyl C	A0A061G2K6	21 kDa seed protein OS=Theobroma cacao OX=3641 GN=TCM_012658 PE=3 SV=1
99	144.472.333.298.702	1	144.371.605.652.014	23102021_ITV_CT_04_001	-1	240.048	1.444.722	101.886	0.00203298701921995	140.816.462.684.537	ATGQSCPEIVVQR	[6] Carbamidomethyl C	Q8S4Z5	Trypsin inhibitor (Fragment) OS=Theobroma cacao OX=3641 PE=3 SV=1
99	144.472.333.298.702	1	144.371.605.652.014	23102021_ITV_CT_04_002	-1	238.859	14.447.206	98.418	0.00203298701921995	140.816.462.684.537	ATGQSCPEIVVQR	[6] Carbamidomethyl C	P32765	21 kDa seed protein OS=Theobroma cacao OX=3641 GN=ASP PE=2 SV=1
99	144.472.333.298.702	1	144.371.605.652.014	23102021_ITV_CT_04_002	-1	238.859	14.447.206	98.418	0.00203298701921995	140.816.462.684.537	ATGQSCPEIVVQR	[6] Carbamidomethyl C	A0A061G2K6	21 kDa seed protein OS=Theobroma cacao OX=3641 GN=TCM_012658 PE=3 SV=1
99	144.472.333.298.702	1	144.371.605.652.014	23102021_ITV_CT_04_002	-1	238.859	14.447.206	98.418	0.00203298701921995	140.816.462.684.537	ATGQSCPEIVVQR	[6] Carbamidomethyl C	Q8S4Z5	Trypsin inhibitor (Fragment) OS=Theobroma cacao OX=3641 PE=3 SV=1
99	144.472.333.298.702	1	144.371.605.652.014	23102021_ITV_CT_05_001	-1	243.933	14.447.223	100.672	0.00203298701921995	140.816.462.684.537	ATGQSCPEIVVQR	[6] Carbamidomethyl C	P32765	21 kDa seed protein OS=Theobroma cacao OX=3641 GN=ASP PE=2 SV=1
99	144.472.333.298.702	1	144.371.605.652.014	23102021_ITV_CT_05_001	-1	243.933	14.447.223	100.672	0.00203298701921995	140.816.462.684.537	ATGQSCPEIVVQR	[6] Carbamidomethyl C	A0A061G2K6	21 kDa seed protein OS=Theobroma cacao OX=3641 GN=TCM_012658 PE=3 SV=1
99	144.472.333.298.702	1	144.371.605.652.014	23102021_ITV_CT_05_001	-1	243.933	14.447.223	100.672	0.00203298701921995	140.816.462.684.537	ATGQSCPEIVVQR	[6] Carbamidomethyl C	Q8S4Z5	Trypsin inhibitor (Fragment) OS=Theobroma cacao OX=3641 PE=3 SV=1
99	144.472.333.298.702	1	144.371.605.652.014	23102021_ITV_CT_05_002	-1	245.152	14.447.212	100.307	0.00203298701921995	140.816.462.684.537	ATGQSCPEIVVQR	[6] Carbamidomethyl C	P32765	21 kDa seed protein OS=Theobroma cacao OX=3641 GN=ASP PE=2 SV=1
99	144.472.333.298.702	1	144.371.605.652.014	23102021_ITV_CT_05_002	-1	245.152	14.447.212	100.307	0.00203298701921995	140.816.462.684.537	ATGQSCPEIVVQR	[6] Carbamidomethyl C	A0A061G2K6	21 kDa seed protein OS=Theobroma cacao OX=3641 GN=TCM_012658 PE=3 SV=1
99	144.472.333.298.702	1	144.371.605.652.014	23102021_ITV_CT_05_002	-1	245.152	14.447.212	100.307	0.00203298701921995	140.816.462.684.537	ATGQSCPEIVVQR	[6] Carbamidomethyl C	Q8S4Z5	Trypsin inhibitor (Fragment) OS=Theobroma cacao OX=3641 PE=3 SV=1
100	121.327.039.559.876	3	363.678.935.739.563	23102021_ITV_CT_00_001	-1	550.915	121.327.098.431.125	72.537	-0.000466137485545914	-0.12817278648593	TISCPTYVIWSDFYLVSGPMGHAQKPVEIWR	[4] Carbamidomethyl C	A0A7W4VKS5	Haloacetate dehalogenase OS=Microvirga lupini OX=420324 GN=FHR70_002088 PE=4 SV=1
100	121.327.039.559.876	3	363.678.935.739.563	23102021_ITV_CT_02_001	-1	556.795	121.326.955.097.792	72.651	0.00763386251401243	209.907.085.284.078	VYAAGLSAGGAAAAIMGSAYPDLYAAVGVHSGLACGAAR	[35] Carbamidomethyl C	A0A5N7MCD2	PHB depolymerase family esterase OS=Microvirga tunisiensis OX=2108360 GN=FS320_00605 PE=4 SV=1
100	121.327.039.559.876	3	363.678.935.739.563	23102021_ITV_CT_05_002	-1	561.042	121.327.065.097.792	0	-0.00876613748596355	-241.039.980.449.817	VQEEIESLREVLAFAFETSLMTGQAQQTEITR	[N-term] Ammonia-loss	A0A1G5LQ40	Magnesium Mg(2+) and cobalt Co(2+) transport protein (CorA) OS=Microvirga guangxiensis OX=549386 GN=SAMN02927923_04565 PE=3 SV=1
103	705.652.048.643.147	3	21.139.343.165.288	23102021_ITV_CT_00_001	-1	263.736	70.565.175.097.792	88.405	0.000192995680208696	0.091296922671428	SEEEEGQQRNNPYYFPK		A0A061EM85	Vicilin-A_ putative OS=Theobroma cacao OX=3641 GN=TCM_020665 PE=3 SV=1
103	705.652.048.643.147	3	21.139.343.165.288	23102021_ITV_CT_00_001	-1	263.736	70.565.175.097.792	88.405	0.000192995680208696	0.091296922671428	SEEEEGQQRNNPYYFPK		Q43358	Vicilin OS=Theobroma cacao OX=3641 GN=CSV PE=2 SV=1
103	705.652.048.643.147	3	21.139.343.165.288	23102021_ITV_CT_00_002	-1	262.477	705.652.184.311.253	87.471	0.000192995680208696	0.091296922671428	SEEEEGQQRNNPYYFPK		A0A061EM85	Vicilin-A_ putative OS=Theobroma cacao OX=3641 GN=TCM_020665 PE=3 SV=1
103	705.652.048.643.147	3	21.139.343.165.288	23102021_ITV_CT_00_002	-1	262.477	705.652.184.311.253	87.471	0.000192995680208696	0.091296922671428	SEEEEGQQRNNPYYFPK		Q43358	Vicilin OS=Theobroma cacao OX=3641 GN=CSV PE=2 SV=1
103	705.652.048.643.147	3	21.139.343.165.288	23102021_ITV_CT_01_001	-1	262.507	70.565.155.097.792	96.187	0.000192995680208696	0.091296922671428	SEEEEGQQRNNPYYFPK		A0A061EM85	Vicilin-A_ putative OS=Theobroma cacao OX=3641 GN=TCM_020665 PE=3 SV=1
103	705.652.048.643.147	3	21.139.343.165.288	23102021_ITV_CT_01_001	-1	262.507	70.565.155.097.792	96.187	0.000192995680208696	0.091296922671428	SEEEEGQQRNNPYYFPK		Q43358	Vicilin OS=Theobroma cacao OX=3641 GN=CSV PE=2 SV=1
103	705.652.048.643.147	3	21.139.343.165.288	23102021_ITV_CT_01_002	-1	260.783	705.652.217.644.587	100.304	0.000192995680208696	0.091296922671428	SEEEEGQQRNNPYYFPK		A0A061EM85	Vicilin-A_ putative OS=Theobroma cacao OX=3641 GN=TCM_020665 PE=3 SV=1
103	705.652.048.643.147	3	21.139.343.165.288	23102021_ITV_CT_01_002	-1	260.783	705.652.217.644.587	100.304	0.000192995680208696	0.091296922671428	SEEEEGQQRNNPYYFPK		Q43358	Vicilin OS=Theobroma cacao OX=3641 GN=CSV PE=2 SV=1
103	705.652.048.643.147	3	21.139.343.165.288	23102021_ITV_CT_02_001	-1	26.772	705.652.484.311.253	97.048	0.000192995680208696	0.091296922671428	SEEEEGQQRNNPYYFPK		A0A061EM85	Vicilin-A_ putative OS=Theobroma cacao OX=3641 GN=TCM_020665 PE=3 SV=1
103	705.652.048.643.147	3	21.139.343.165.288	23102021_ITV_CT_02_001	-1	26.772	705.652.484.311.253	97.048	0.000192995680208696	0.091296922671428	SEEEEGQQRNNPYYFPK		Q43358	Vicilin OS=Theobroma cacao OX=3641 GN=CSV PE=2 SV=1
103	705.652.048.643.147	3	21.139.343.165.288	23102021_ITV_CT_02_002	-1	268.697	705.651.284.311.253	93.988	0.000192995680208696	0.091296922671428	SEEEEGQQRNNPYYFPK		A0A061EM85	Vicilin-A_ putative OS=Theobroma cacao OX=3641 GN=TCM_020665 PE=3 SV=1
103	705.652.048.643.147	3	21.139.343.165.288	23102021_ITV_CT_02_002	-1	268.697	705.651.284.311.253	93.988	0.000192995680208696	0.091296922671428	SEEEEGQQRNNPYYFPK		Q43358	Vicilin OS=Theobroma cacao OX=3641 GN=CSV PE=2 SV=1
103	705.652.048.643.147	3	21.139.343.165.288	23102021_ITV_CT_03_001	-1	265.052	705.652.517.644.587	92.646	0.000192995680208696	0.091296922671428	SEEEEGQQRNNPYYFPK		A0A061EM85	Vicilin-A_ putative OS=Theobroma cacao OX=3641 GN=TCM_020665 PE=3 SV=1
103	705.652.048.643.147	3	21.139.343.165.288	23102021_ITV_CT_03_001	-1	265.052	705.652.517.644.587	92.646	0.000192995680208696	0.091296922671428	SEEEEGQQRNNPYYFPK		Q43358	Vicilin OS=Theobroma cacao OX=3641 GN=CSV PE=2 SV=1
103	705.652.048.643.147	3	21.139.343.165.288	23102021_ITV_CT_03_002	-1	263.872	70.565.245.097.792	89.712	0.000192995680208696	0.091296922671428	SEEEEGQQRNNPYYFPK		A0A061EM85	Vicilin-A_ putative OS=Theobroma cacao OX=3641 GN=TCM_020665 PE=3 SV=1
103	705.652.048.643.147	3	21.139.343.165.288	23102021_ITV_CT_03_002	-1	263.872	70.565.245.097.792	89.712	0.000192995680208696	0.091296922671428	SEEEEGQQRNNPYYFPK		Q43358	Vicilin OS=Theobroma cacao OX=3641 GN=CSV PE=2 SV=1
103	705.652.048.643.147	3	21.139.343.165.288	23102021_ITV_CT_04_001	-1	258.511	705.652.117.644.587	80.064	0.000192995680208696	0.091296922671428	SEEEEGQQRNNPYYFPK		A0A061EM85	Vicilin-A_ putative OS=Theobroma cacao OX=3641 GN=TCM_020665 PE=3 SV=1
103	705.652.048.643.147	3	21.139.343.165.288	23102021_ITV_CT_04_001	-1	258.511	705.652.117.644.587	80.064	0.000192995680208696	0.091296922671428	SEEEEGQQRNNPYYFPK		Q43358	Vicilin OS=Theobroma cacao OX=3641 GN=CSV PE=2 SV=1
103	705.652.048.643.147	3	21.139.343.165.288	23102021_ITV_CT_04_002	-1	258.076	705.652.517.644.587	80.242	0.000192995680208696	0.091296922671428	SEEEEGQQRNNPYYFPK		Q43358	Vicilin OS=Theobroma cacao OX=3641 GN=CSV PE=2 SV=1
103	705.652.048.643.147	3	21.139.343.165.288	23102021_ITV_CT_04_002	-1	258.076	705.652.517.644.587	80.242	0.000192995680208696	0.091296922671428	SEEEEGQQRNNPYYFPK		A0A061EM85	Vicilin-A_ putative OS=Theobroma cacao OX=3641 GN=TCM_020665 PE=3 SV=1
103	705.652.048.643.147	3	21.139.343.165.288	23102021_ITV_CT_05_001	-1	26.707	705.651.884.311.253	89.089	0.000192995680208696	0.091296922671428	SEEEEGQQRNNPYYFPK		A0A061EM85	Vicilin-A_ putative OS=Theobroma cacao OX=3641 GN=TCM_020665 PE=3 SV=1
103	705.652.048.643.147	3	21.139.343.165.288	23102021_ITV_CT_05_001	-1	26.707	705.651.884.311.253	89.089	0.000192995680208696	0.091296922671428	SEEEEGQQRNNPYYFPK		Q43358	Vicilin OS=Theobroma cacao OX=3641 GN=CSV PE=2 SV=1
103	705.652.048.643.147	3	21.139.343.165.288	23102021_ITV_CT_05_002	-1	267.767	70.565.235.097.792	83.982	0.000192995680208696	0.091296922671428	SEEEEGQQRNNPYYFPK		A0A061EM85	Vicilin-A_ putative OS=Theobroma cacao OX=3641 GN=TCM_020665 PE=3 SV=1
103	705.652.048.643.147	3	21.139.343.165.288	23102021_ITV_CT_05_002	-1	267.767	70.565.235.097.792	83.982	0.000192995680208696	0.091296922671428	SEEEEGQQRNNPYYFPK		Q43358	Vicilin OS=Theobroma cacao OX=3641 GN=CSV PE=2 SV=1
104	105.448.264.168.579	2	210.695.073.043.781	23102021_ITV_CT_00_001	-1	210.156	105.448.223.823.344	92.942	0.00060690469445035	0.288048913769557	QQEEELQRQYQQCQGR	[13] Carbamidomethyl C	A0A061EM85	Vicilin-A_ putative OS=Theobroma cacao OX=3641 GN=TCM_020665 PE=3 SV=1
104	105.448.264.168.579	2	210.695.073.043.781	23102021_ITV_CT_00_001	-1	210.156	105.448.223.823.344	92.942	0.00060690469445035	0.288048913769557	QQEEELQRQYQQCQGR	[13] Carbamidomethyl C	Q43358	Vicilin OS=Theobroma cacao OX=3641 GN=CSV PE=2 SV=1
104	105.448.264.168.579	2	210.695.073.043.781	23102021_ITV_CT_00_002	-1	214.895	105.448.118.823.344	86.943	0.00060690469445035	0.288048913769557	QQEEELQRQYQQCQGR	[13] Carbamidomethyl C	A0A061EM85	Vicilin-A_ putative OS=Theobroma cacao OX=3641 GN=TCM_020665 PE=3 SV=1
104	105.448.264.168.579	2	210.695.073.043.781	23102021_ITV_CT_00_002	-1	214.895	105.448.118.823.344	86.943	0.00060690469445035	0.288048913769557	QQEEELQRQYQQCQGR	[13] Carbamidomethyl C	Q43358	Vicilin OS=Theobroma cacao OX=3641 GN=CSV PE=2 SV=1
104	105.448.264.168.579	2	210.695.073.043.781	23102021_ITV_CT_01_001	-1	203.808	105.448.293.823.344	94.081	0.00060690469445035	0.288048913769557	QQEEELQRQYQQCQGR	[13] Carbamidomethyl C	A0A061EM85	Vicilin-A_ putative OS=Theobroma cacao OX=3641 GN=TCM_020665 PE=3 SV=1
104	105.448.264.168.579	2	210.695.073.043.781	23102021_ITV_CT_01_001	-1	203.808	105.448.293.823.344	94.081	0.00060690469445035	0.288048913769557	QQEEELQRQYQQCQGR	[13] Carbamidomethyl C	Q43358	Vicilin OS=Theobroma cacao OX=3641 GN=CSV PE=2 SV=1
104	105.448.264.168.579	2	210.695.073.043.781	23102021_ITV_CT_01_002	-1	203.619	105.448.208.823.344	95.139	0.00060690469445035	0.288048913769557	QQEEELQRQYQQCQGR	[13] Carbamidomethyl C	A0A061EM85	Vicilin-A_ putative OS=Theobroma cacao OX=3641 GN=TCM_020665 PE=3 SV=1
104	105.448.264.168.579	2	210.695.073.043.781	23102021_ITV_CT_01_002	-1	203.619	105.448.208.823.344	95.139	0.00060690469445035	0.288048913769557	QQEEELQRQYQQCQGR	[13] Carbamidomethyl C	Q43358	Vicilin OS=Theobroma cacao OX=3641 GN=CSV PE=2 SV=1
104	105.448.264.168.579	2	210.695.073.043.781	23102021_ITV_CT_02_001	-1	20.414	105.448.253.823.344	95.808	0.00060690469445035	0.288048913769557	QQEEELQRQYQQCQGR	[13] Carbamidomethyl C	A0A061EM85	Vicilin-A_ putative OS=Theobroma cacao OX=3641 GN=TCM_020665 PE=3 SV=1
104	105.448.264.168.579	2	210.695.073.043.781	23102021_ITV_CT_02_001	-1	20.414	105.448.253.823.344	95.808	0.00060690469445035	0.288048913769557	QQEEELQRQYQQCQGR	[13] Carbamidomethyl C	Q43358	Vicilin OS=Theobroma cacao OX=3641 GN=CSV PE=2 SV=1
104	105.448.264.168.579	2	210.695.073.043.781	23102021_ITV_CT_03_001	-1	20.562	105.448.228.823.344	9.251	0.00060690469445035	0.288048913769557	QQEEELQRQYQQCQGR	[13] Carbamidomethyl C	A0A061EM85	Vicilin-A_ putative OS=Theobroma cacao OX=3641 GN=TCM_020665 PE=3 SV=1
104	105.448.264.168.579	2	210.695.073.043.781	23102021_ITV_CT_03_001	-1	20.562	105.448.228.823.344	9.251	0.00060690469445035	0.288048913769557	QQEEELQRQYQQCQGR	[13] Carbamidomethyl C	Q43358	Vicilin OS=Theobroma cacao OX=3641 GN=CSV PE=2 SV=1
104	105.448.264.168.579	2	210.695.073.043.781	23102021_ITV_CT_03_002	-1	205.071	105.448.198.823.344	90.624	0.00060690469445035	0.288048913769557	QQEEELQRQYQQCQGR	[13] Carbamidomethyl C	A0A061EM85	Vicilin-A_ putative OS=Theobroma cacao OX=3641 GN=TCM_020665 PE=3 SV=1
104	105.448.264.168.579	2	210.695.073.043.781	23102021_ITV_CT_03_002	-1	205.071	105.448.198.823.344	90.624	0.00060690469445035	0.288048913769557	QQEEELQRQYQQCQGR	[13] Carbamidomethyl C	Q43358	Vicilin OS=Theobroma cacao OX=3641 GN=CSV PE=2 SV=1
104	105.448.264.168.579	2	210.695.073.043.781	23102021_ITV_CT_04_001	-1	203.056	105.448.253.823.344	94.711	0.00060690469445035	0.288048913769557	QQEEELQRQYQQCQGR	[13] Carbamidomethyl C	A0A061EM85	Vicilin-A_ putative OS=Theobroma cacao OX=3641 GN=TCM_020665 PE=3 SV=1
104	105.448.264.168.579	2	210.695.073.043.781	23102021_ITV_CT_04_001	-1	203.056	105.448.253.823.344	94.711	0.00060690469445035	0.288048913769557	QQEEELQRQYQQCQGR	[13] Carbamidomethyl C	Q43358	Vicilin OS=Theobroma cacao OX=3641 GN=CSV PE=2 SV=1
104	105.448.264.168.579	2	210.695.073.043.781	23102021_ITV_CT_04_002	-1	201.347	105.448.213.823.344	90.383	0.00060690469445035	0.288048913769557	QQEEELQRQYQQCQGR	[13] Carbamidomethyl C	Q43358	Vicilin OS=Theobroma cacao OX=3641 GN=CSV PE=2 SV=1
104	105.448.264.168.579	2	210.695.073.043.781	23102021_ITV_CT_04_002	-1	201.347	105.448.213.823.344	90.383	0.00060690469445035	0.288048913769557	QQEEELQRQYQQCQGR	[13] Carbamidomethyl C	A0A061EM85	Vicilin-A_ putative OS=Theobroma cacao OX=3641 GN=TCM_020665 PE=3 SV=1
104	105.448.264.168.579	2	210.695.073.043.781	23102021_ITV_CT_05_001	-1	204.638	105.448.168.823.344	89.745	0.00060690469445035	0.288048913769557	QQEEELQRQYQQCQGR	[13] Carbamidomethyl C	A0A061EM85	Vicilin-A_ putative OS=Theobroma cacao OX=3641 GN=TCM_020665 PE=3 SV=1
104	105.448.264.168.579	2	210.695.073.043.781	23102021_ITV_CT_05_001	-1	204.638	105.448.168.823.344	89.745	0.00060690469445035	0.288048913769557	QQEEELQRQYQQCQGR	[13] Carbamidomethyl C	Q43358	Vicilin OS=Theobroma cacao OX=3641 GN=CSV PE=2 SV=1
104	105.448.264.168.579	2	210.695.073.043.781	23102021_ITV_CT_05_002	-1	20.478	105.448.208.823.344	82.834	0.00060690469445035	0.288048913769557	QQEEELQRQYQQCQGR	[13] Carbamidomethyl C	A0A061EM85	Vicilin-A_ putative OS=Theobroma cacao OX=3641 GN=TCM_020665 PE=3 SV=1
104	105.448.264.168.579	2	210.695.073.043.781	23102021_ITV_CT_05_002	-1	20.478	105.448.208.823.344	82.834	0.00060690469445035	0.288048913769557	QQEEELQRQYQQCQGR	[13] Carbamidomethyl C	Q43358	Vicilin OS=Theobroma cacao OX=3641 GN=CSV PE=2 SV=1
105	108.501.629.693.065	2	216.801.804.092.755	23102021_ITV_CT_00_001	-1	361.504	108.501.638.823.344	94.694	0.000617394426626561	0.284773738404934	LDNYDNSAGKWWVTTDGVK		P32765	21 kDa seed protein OS=Theobroma cacao OX=3641 GN=ASP PE=2 SV=1
105	108.501.629.693.065	2	216.801.804.092.755	23102021_ITV_CT_00_001	-1	361.504	108.501.638.823.344	94.694	0.000617394426626561	0.284773738404934	LDNYDNSAGKWWVTTDGVK		A0A061G2K6	21 kDa seed protein OS=Theobroma cacao OX=3641 GN=TCM_012658 PE=3 SV=1
105	108.501.629.693.065	2	216.801.804.092.755	23102021_ITV_CT_00_001	-1	361.504	108.501.638.823.344	94.694	0.000617394426626561	0.284773738404934	LDNYDNSAGKWWVTTDGVK		Q8S4Z5	Trypsin inhibitor (Fragment) OS=Theobroma cacao OX=3641 PE=3 SV=1
105	108.501.629.693.065	2	216.801.804.092.755	23102021_ITV_CT_00_002	-1	358.439	108.501.573.823.344	9.363	0.000617394426626561	0.284773738404934	LDNYDNSAGKWWVTTDGVK		P32765	21 kDa seed protein OS=Theobroma cacao OX=3641 GN=ASP PE=2 SV=1
105	108.501.629.693.065	2	216.801.804.092.755	23102021_ITV_CT_00_002	-1	358.439	108.501.573.823.344	9.363	0.000617394426626561	0.284773738404934	LDNYDNSAGKWWVTTDGVK		A0A061G2K6	21 kDa seed protein OS=Theobroma cacao OX=3641 GN=TCM_012658 PE=3 SV=1
105	108.501.629.693.065	2	216.801.804.092.755	23102021_ITV_CT_00_002	-1	358.439	108.501.573.823.344	9.363	0.000617394426626561	0.284773738404934	LDNYDNSAGKWWVTTDGVK		Q8S4Z5	Trypsin inhibitor (Fragment) OS=Theobroma cacao OX=3641 PE=3 SV=1
105	108.501.629.693.065	2	216.801.804.092.755	23102021_ITV_CT_01_001	-1	360.317	108.501.593.823.344	99.328	0.000617394426626561	0.284773738404934	LDNYDNSAGKWWVTTDGVK		P32765	21 kDa seed protein OS=Theobroma cacao OX=3641 GN=ASP PE=2 SV=1
105	108.501.629.693.065	2	216.801.804.092.755	23102021_ITV_CT_01_001	-1	360.317	108.501.593.823.344	99.328	0.000617394426626561	0.284773738404934	LDNYDNSAGKWWVTTDGVK		A0A061G2K6	21 kDa seed protein OS=Theobroma cacao OX=3641 GN=TCM_012658 PE=3 SV=1
105	108.501.629.693.065	2	216.801.804.092.755	23102021_ITV_CT_01_001	-1	360.317	108.501.593.823.344	99.328	0.000617394426626561	0.284773738404934	LDNYDNSAGKWWVTTDGVK		Q8S4Z5	Trypsin inhibitor (Fragment) OS=Theobroma cacao OX=3641 PE=3 SV=1
105	108.501.629.693.065	2	216.801.804.092.755	23102021_ITV_CT_01_002	-1	359.249	108.501.518.823.344	94.088	0.000617394426626561	0.284773738404934	LDNYDNSAGKWWVTTDGVK		P32765	21 kDa seed protein OS=Theobroma cacao OX=3641 GN=ASP PE=2 SV=1
105	108.501.629.693.065	2	216.801.804.092.755	23102021_ITV_CT_01_002	-1	359.249	108.501.518.823.344	94.088	0.000617394426626561	0.284773738404934	LDNYDNSAGKWWVTTDGVK		A0A061G2K6	21 kDa seed protein OS=Theobroma cacao OX=3641 GN=TCM_012658 PE=3 SV=1
105	108.501.629.693.065	2	216.801.804.092.755	23102021_ITV_CT_01_002	-1	359.249	108.501.518.823.344	94.088	0.000617394426626561	0.284773738404934	LDNYDNSAGKWWVTTDGVK		Q8S4Z5	Trypsin inhibitor (Fragment) OS=Theobroma cacao OX=3641 PE=3 SV=1
105	108.501.629.693.065	2	216.801.804.092.755	23102021_ITV_CT_02_002	-1	360.982	108.501.553.823.344	94.113	0.000617394426626561	0.284773738404934	LDNYDNSAGKWWVTTDGVK		P32765	21 kDa seed protein OS=Theobroma cacao OX=3641 GN=ASP PE=2 SV=1
105	108.501.629.693.065	2	216.801.804.092.755	23102021_ITV_CT_02_002	-1	360.982	108.501.553.823.344	94.113	0.000617394426626561	0.284773738404934	LDNYDNSAGKWWVTTDGVK		A0A061G2K6	21 kDa seed protein OS=Theobroma cacao OX=3641 GN=TCM_012658 PE=3 SV=1
105	108.501.629.693.065	2	216.801.804.092.755	23102021_ITV_CT_02_002	-1	360.982	108.501.553.823.344	94.113	0.000617394426626561	0.284773738404934	LDNYDNSAGKWWVTTDGVK		Q8S4Z5	Trypsin inhibitor (Fragment) OS=Theobroma cacao OX=3641 PE=3 SV=1
105	108.501.629.693.065	2	216.801.804.092.755	23102021_ITV_CT_03_001	-1	368.901	108.501.628.823.344	9.844	0.000617394426626561	0.284773738404934	LDNYDNSAGKWWVTTDGVK		P32765	21 kDa seed protein OS=Theobroma cacao OX=3641 GN=ASP PE=2 SV=1
105	108.501.629.693.065	2	216.801.804.092.755	23102021_ITV_CT_03_001	-1	368.901	108.501.628.823.344	9.844	0.000617394426626561	0.284773738404934	LDNYDNSAGKWWVTTDGVK		A0A061G2K6	21 kDa seed protein OS=Theobroma cacao OX=3641 GN=TCM_012658 PE=3 SV=1
105	108.501.629.693.065	2	216.801.804.092.755	23102021_ITV_CT_03_001	-1	368.901	108.501.628.823.344	9.844	0.000617394426626561	0.284773738404934	LDNYDNSAGKWWVTTDGVK		Q8S4Z5	Trypsin inhibitor (Fragment) OS=Theobroma cacao OX=3641 PE=3 SV=1
105	108.501.629.693.065	2	216.801.804.092.755	23102021_ITV_CT_03_002	-1	36.697	108.501.533.823.344	91.324	0.000617394426626561	0.284773738404934	LDNYDNSAGKWWVTTDGVK		P32765	21 kDa seed protein OS=Theobroma cacao OX=3641 GN=ASP PE=2 SV=1
105	108.501.629.693.065	2	216.801.804.092.755	23102021_ITV_CT_03_002	-1	36.697	108.501.533.823.344	91.324	0.000617394426626561	0.284773738404934	LDNYDNSAGKWWVTTDGVK		A0A061G2K6	21 kDa seed protein OS=Theobroma cacao OX=3641 GN=TCM_012658 PE=3 SV=1
105	108.501.629.693.065	2	216.801.804.092.755	23102021_ITV_CT_03_002	-1	36.697	108.501.533.823.344	91.324	0.000617394426626561	0.284773738404934	LDNYDNSAGKWWVTTDGVK		Q8S4Z5	Trypsin inhibitor (Fragment) OS=Theobroma cacao OX=3641 PE=3 SV=1
105	108.501.629.693.065	2	216.801.804.092.755	23102021_ITV_CT_04_001	-1	364.281	108.501.588.823.344	96.157	0.000617394426626561	0.284773738404934	LDNYDNSAGKWWVTTDGVK		P32765	21 kDa seed protein OS=Theobroma cacao OX=3641 GN=ASP PE=2 SV=1
105	108.501.629.693.065	2	216.801.804.092.755	23102021_ITV_CT_04_001	-1	364.281	108.501.588.823.344	96.157	0.000617394426626561	0.284773738404934	LDNYDNSAGKWWVTTDGVK		A0A061G2K6	21 kDa seed protein OS=Theobroma cacao OX=3641 GN=TCM_012658 PE=3 SV=1
105	108.501.629.693.065	2	216.801.804.092.755	23102021_ITV_CT_04_001	-1	364.281	108.501.588.823.344	96.157	0.000617394426626561	0.284773738404934	LDNYDNSAGKWWVTTDGVK		Q8S4Z5	Trypsin inhibitor (Fragment) OS=Theobroma cacao OX=3641 PE=3 SV=1
105	108.501.629.693.065	2	216.801.804.092.755	23102021_ITV_CT_04_002	-1	36.544	108.501.543.823.344	88.842	0.000617394426626561	0.284773738404934	LDNYDNSAGKWWVTTDGVK		P32765	21 kDa seed protein OS=Theobroma cacao OX=3641 GN=ASP PE=2 SV=1
105	108.501.629.693.065	2	216.801.804.092.755	23102021_ITV_CT_04_002	-1	36.544	108.501.543.823.344	88.842	0.000617394426626561	0.284773738404934	LDNYDNSAGKWWVTTDGVK		A0A061G2K6	21 kDa seed protein OS=Theobroma cacao OX=3641 GN=TCM_012658 PE=3 SV=1
105	108.501.629.693.065	2	216.801.804.092.755	23102021_ITV_CT_04_002	-1	36.544	108.501.543.823.344	88.842	0.000617394426626561	0.284773738404934	LDNYDNSAGKWWVTTDGVK		Q8S4Z5	Trypsin inhibitor (Fragment) OS=Theobroma cacao OX=3641 PE=3 SV=1
105	108.501.629.693.065	2	216.801.804.092.755	23102021_ITV_CT_05_001	-1	369.147	108.501.673.823.344	91.344	0.000617394426626561	0.284773738404934	LDNYDNSAGKWWVTTDGVK		P32765	21 kDa seed protein OS=Theobroma cacao OX=3641 GN=ASP PE=2 SV=1
105	108.501.629.693.065	2	216.801.804.092.755	23102021_ITV_CT_05_001	-1	369.147	108.501.673.823.344	91.344	0.000617394426626561	0.284773738404934	LDNYDNSAGKWWVTTDGVK		A0A061G2K6	21 kDa seed protein OS=Theobroma cacao OX=3641 GN=TCM_012658 PE=3 SV=1
105	108.501.629.693.065	2	216.801.804.092.755	23102021_ITV_CT_05_001	-1	369.147	108.501.673.823.344	91.344	0.000617394426626561	0.284773738404934	LDNYDNSAGKWWVTTDGVK		Q8S4Z5	Trypsin inhibitor (Fragment) OS=Theobroma cacao OX=3641 PE=3 SV=1
105	108.501.629.693.065	2	216.801.804.092.755	23102021_ITV_CT_05_002	-1	369.529	108.501.648.823.344	84.322	0.000617394426626561	0.284773738404934	LDNYDNSAGKWWVTTDGVK		P32765	21 kDa seed protein OS=Theobroma cacao OX=3641 GN=ASP PE=2 SV=1
105	108.501.629.693.065	2	216.801.804.092.755	23102021_ITV_CT_05_002	-1	369.529	108.501.648.823.344	84.322	0.000617394426626561	0.284773738404934	LDNYDNSAGKWWVTTDGVK		A0A061G2K6	21 kDa seed protein OS=Theobroma cacao OX=3641 GN=TCM_012658 PE=3 SV=1
105	108.501.629.693.065	2	216.801.804.092.755	23102021_ITV_CT_05_002	-1	369.529	108.501.648.823.344	84.322	0.000617394426626561	0.284773738404934	LDNYDNSAGKWWVTTDGVK		Q8S4Z5	Trypsin inhibitor (Fragment) OS=Theobroma cacao OX=3641 PE=3 SV=1
106	578.273.573.729.387	2	115.453.259.452.501	23102021_ITV_CT_00_001	-1	235.339	57.827.273.823.344	44.116	-0.00302900810493156	-262.357.266.695.866	EYQLDGQFR		A0A061DQS4	Sucrose synthase OS=Theobroma cacao OX=3641 GN=TCM_004698 PE=3 SV=1
106	578.273.573.729.387	2	115.453.259.452.501	23102021_ITV_CT_00_001	-1	235.339	57.827.273.823.344	44.116	-0.00302900810493156	-262.357.266.695.866	EYQLDGQFR		A0A061DST1	Sucrose synthase OS=Theobroma cacao OX=3641 GN=TCM_004698 PE=3 SV=1
106	578.273.573.729.387	2	115.453.259.452.501	23102021_ITV_CT_00_001	-1	235.339	57.827.273.823.344	44.116	-0.00302900810493156	-262.357.266.695.866	EYQLDGQFR		A0A061DRV8	Sucrose synthase OS=Theobroma cacao OX=3641 GN=TCM_004698 PE=3 SV=1
106	578.273.573.729.387	2	115.453.259.452.501	23102021_ITV_CT_00_001	-1	235.339	57.827.273.823.344	44.116	-0.00302900810493156	-262.357.266.695.866	EYQLDGQFR		A0A061DYQ9	Sucrose synthase OS=Theobroma cacao OX=3641 GN=TCM_004698 PE=3 SV=1
107	528.580.293.312.017	3	158.271.905.053.541	23102021_ITV_CT_00_002	-1	187.675	52.858.045.097.792	5.716	-0.0106729977080704	-674.341.142.987.137	YHSTKSGDEMTSLK		A0A061F4G1	Heat shock protein 81.4 OS=Theobroma cacao OX=3641 GN=TCM_030579 PE=3 SV=1
108	650.269.897.479.449	2	129.852.524.202.514	23102021_ITV_CT_00_001	-1	229.971	65.031.083.823.344	60.813	-0.0825815079817858	-635.923.382.604.506	APDCYNIYKR	[4] Carbamidomethyl C	A0A061GZI5	RmlC-like cupins superfamily protein_ putative OS=Theobroma cacao OX=3641 GN=TCM_041085 PE=4 SV=1
108	650.269.897.479.449	2	129.852.524.202.514	23102021_ITV_CT_01_002	-1	223.015	65.031.123.823.344	72.995	-0.0825815079817858	-635.923.382.604.506	APDCYNIYKR	[4] Carbamidomethyl C	A0A061GZI5	RmlC-like cupins superfamily protein_ putative OS=Theobroma cacao OX=3641 GN=TCM_041085 PE=4 SV=1
110	8.024.194.378.869	2	160.282.432.284.004	23102021_ITV_CT_03_001	-1	413.475	80.242.203.823.344	7.284	-0.00440069307978774	-274.557.912.219.547	LAEIEEEIIRMNK	[11] Oxidation M	A0A061F2P1	Lipoxygenase OS=Theobroma cacao OX=3641 GN=TCM_026543 PE=3 SV=1
111	851.057.476.104.694	3	255.015.059.891.344	23102021_ITV_CT_00_001	-1	496.905	851.056.584.311.253	81.377	0.00207538032327648	0.813827235600038	LVDNIFNNPDESYFMSFSQQR		A0A061EM85	Vicilin-A_ putative OS=Theobroma cacao OX=3641 GN=TCM_020665 PE=3 SV=1
111	851.057.476.104.694	3	255.015.059.891.344	23102021_ITV_CT_00_002	-1	495.748	851.056.784.311.253	83.097	0.00207538032327648	0.813827235600038	LVDNIFNNPDESYFMSFSQQR		A0A061EM85	Vicilin-A_ putative OS=Theobroma cacao OX=3641 GN=TCM_020665 PE=3 SV=1
111	851.057.476.104.694	3	255.015.059.891.344	23102021_ITV_CT_01_001	-1	492.227	851.056.784.311.253	102.834	0.00207538032327648	0.813827235600038	LVDNIFNNPDESYFMSFSQQR		A0A061EM85	Vicilin-A_ putative OS=Theobroma cacao OX=3641 GN=TCM_020665 PE=3 SV=1
111	851.057.476.104.694	3	255.015.059.891.344	23102021_ITV_CT_01_002	-1	492.589	85.105.695.097.792	103.986	0.00207538032327648	0.813827235600038	LVDNIFNNPDESYFMSFSQQR		A0A061EM85	Vicilin-A_ putative OS=Theobroma cacao OX=3641 GN=TCM_020665 PE=3 SV=1
111	851.057.476.104.694	3	255.015.059.891.344	23102021_ITV_CT_02_001	-1	498.355	85.105.665.097.792	103.482	0.00207538032327648	0.813827235600038	LVDNIFNNPDESYFMSFSQQR		A0A061EM85	Vicilin-A_ putative OS=Theobroma cacao OX=3641 GN=TCM_020665 PE=3 SV=1
111	851.057.476.104.694	3	255.015.059.891.344	23102021_ITV_CT_02_002	-1	49.593	851.056.884.311.253	102.374	0.00207538032327648	0.813827235600038	LVDNIFNNPDESYFMSFSQQR		A0A061EM85	Vicilin-A_ putative OS=Theobroma cacao OX=3641 GN=TCM_020665 PE=3 SV=1
111	851.057.476.104.694	3	255.015.059.891.344	23102021_ITV_CT_03_001	-1	494.716	85.105.715.097.792	74.324	0.00207538032327648	0.813827235600038	LVDNIFNNPDESYFMSFSQQR		A0A061EM85	Vicilin-A_ putative OS=Theobroma cacao OX=3641 GN=TCM_020665 PE=3 SV=1
111	851.057.476.104.694	3	255.015.059.891.344	23102021_ITV_CT_03_002	-1	493.535	851.060.117.644.587	71.734	0.00207538032327648	0.813827235600038	LVDNIFNNPDESYFMSFSQQR		A0A061EM85	Vicilin-A_ putative OS=Theobroma cacao OX=3641 GN=TCM_020665 PE=3 SV=1
111	851.057.476.104.694	3	255.015.059.891.344	23102021_ITV_CT_04_001	-1	490.102	851.058.217.644.587	74.198	0.00207538032327648	0.813827235600038	LVDNIFNNPDESYFMSFSQQR		A0A061EM85	Vicilin-A_ putative OS=Theobroma cacao OX=3641 GN=TCM_020665 PE=3 SV=1
113	585.623.915.515.761	3	175.384.991.714.664	23102021_ITV_CT_00_001	-1	408.907	585.624.317.644.587	96.006	0.000193613524743341	0.110393451699675	LALSDNEWAWMFKK	[11] Oxidation M	P32765	21 kDa seed protein OS=Theobroma cacao OX=3641 GN=ASP PE=2 SV=1
113	585.623.915.515.761	3	175.384.991.714.664	23102021_ITV_CT_00_001	-1	408.907	585.624.317.644.587	96.006	0.000193613524743341	0.110393451699675	LALSDNEWAWMFKK	[11] Oxidation M	A0A061G2K6	21 kDa seed protein OS=Theobroma cacao OX=3641 GN=TCM_012658 PE=3 SV=1
113	585.623.915.515.761	3	175.384.991.714.664	23102021_ITV_CT_00_002	-1	408.606	585.623.717.644.587	98.572	0.000193613524743341	0.110393451699675	LALSDNEWAWMFKK	[11] Oxidation M	P32765	21 kDa seed protein OS=Theobroma cacao OX=3641 GN=ASP PE=2 SV=1
113	585.623.915.515.761	3	175.384.991.714.664	23102021_ITV_CT_00_002	-1	408.606	585.623.717.644.587	98.572	0.000193613524743341	0.110393451699675	LALSDNEWAWMFKK	[11] Oxidation M	A0A061G2K6	21 kDa seed protein OS=Theobroma cacao OX=3641 GN=TCM_012658 PE=3 SV=1
113	585.623.915.515.761	3	175.384.991.714.664	23102021_ITV_CT_01_001	-1	408.761	585.623.517.644.587	90.791	0.000193613524743341	0.110393451699675	LALSDNEWAWMFKK	[11] Oxidation M	P32765	21 kDa seed protein OS=Theobroma cacao OX=3641 GN=ASP PE=2 SV=1
113	585.623.915.515.761	3	175.384.991.714.664	23102021_ITV_CT_01_001	-1	408.761	585.623.517.644.587	90.791	0.000193613524743341	0.110393451699675	LALSDNEWAWMFKK	[11] Oxidation M	A0A061G2K6	21 kDa seed protein OS=Theobroma cacao OX=3641 GN=TCM_012658 PE=3 SV=1
113	585.623.915.515.761	3	175.384.991.714.664	23102021_ITV_CT_01_002	-1	406.417	585.623.917.644.587	9.017	0.000193613524743341	0.110393451699675	LALSDNEWAWMFKK	[11] Oxidation M	P32765	21 kDa seed protein OS=Theobroma cacao OX=3641 GN=ASP PE=2 SV=1
113	585.623.915.515.761	3	175.384.991.714.664	23102021_ITV_CT_01_002	-1	406.417	585.623.917.644.587	9.017	0.000193613524743341	0.110393451699675	LALSDNEWAWMFKK	[11] Oxidation M	A0A061G2K6	21 kDa seed protein OS=Theobroma cacao OX=3641 GN=TCM_012658 PE=3 SV=1
113	585.623.915.515.761	3	175.384.991.714.664	23102021_ITV_CT_02_001	-1	406.939	585.623.984.311.253	93.719	0.000193613524743341	0.110393451699675	LALSDNEWAWMFKK	[11] Oxidation M	P32765	21 kDa seed protein OS=Theobroma cacao OX=3641 GN=ASP PE=2 SV=1
113	585.623.915.515.761	3	175.384.991.714.664	23102021_ITV_CT_02_001	-1	406.939	585.623.984.311.253	93.719	0.000193613524743341	0.110393451699675	LALSDNEWAWMFKK	[11] Oxidation M	A0A061G2K6	21 kDa seed protein OS=Theobroma cacao OX=3641 GN=TCM_012658 PE=3 SV=1
113	585.623.915.515.761	3	175.384.991.714.664	23102021_ITV_CT_02_002	-1	408.495	585.623.984.311.253	92.734	0.000193613524743341	0.110393451699675	LALSDNEWAWMFKK	[11] Oxidation M	P32765	21 kDa seed protein OS=Theobroma cacao OX=3641 GN=ASP PE=2 SV=1
113	585.623.915.515.761	3	175.384.991.714.664	23102021_ITV_CT_02_002	-1	408.495	585.623.984.311.253	92.734	0.000193613524743341	0.110393451699675	LALSDNEWAWMFKK	[11] Oxidation M	A0A061G2K6	21 kDa seed protein OS=Theobroma cacao OX=3641 GN=TCM_012658 PE=3 SV=1
113	585.623.915.515.761	3	175.384.991.714.664	23102021_ITV_CT_03_001	-1	411.819	585.623.717.644.587	91.987	0.000193613524743341	0.110393451699675	LALSDNEWAWMFKK	[11] Oxidation M	P32765	21 kDa seed protein OS=Theobroma cacao OX=3641 GN=ASP PE=2 SV=1
113	585.623.915.515.761	3	175.384.991.714.664	23102021_ITV_CT_03_001	-1	411.819	585.623.717.644.587	91.987	0.000193613524743341	0.110393451699675	LALSDNEWAWMFKK	[11] Oxidation M	A0A061G2K6	21 kDa seed protein OS=Theobroma cacao OX=3641 GN=TCM_012658 PE=3 SV=1
113	585.623.915.515.761	3	175.384.991.714.664	23102021_ITV_CT_03_002	-1	408.619	585.623.784.311.253	91.936	0.000193613524743341	0.110393451699675	LALSDNEWAWMFKK	[11] Oxidation M	P32765	21 kDa seed protein OS=Theobroma cacao OX=3641 GN=ASP PE=2 SV=1
113	585.623.915.515.761	3	175.384.991.714.664	23102021_ITV_CT_03_002	-1	408.619	585.623.784.311.253	91.936	0.000193613524743341	0.110393451699675	LALSDNEWAWMFKK	[11] Oxidation M	A0A061G2K6	21 kDa seed protein OS=Theobroma cacao OX=3641 GN=TCM_012658 PE=3 SV=1
113	585.623.915.515.761	3	175.384.991.714.664	23102021_ITV_CT_04_001	-1	406.669	585.624.117.644.587	90.326	0.000193613524743341	0.110393451699675	LALSDNEWAWMFKK	[11] Oxidation M	P32765	21 kDa seed protein OS=Theobroma cacao OX=3641 GN=ASP PE=2 SV=1
113	585.623.915.515.761	3	175.384.991.714.664	23102021_ITV_CT_04_001	-1	406.669	585.624.117.644.587	90.326	0.000193613524743341	0.110393451699675	LALSDNEWAWMFKK	[11] Oxidation M	A0A061G2K6	21 kDa seed protein OS=Theobroma cacao OX=3641 GN=TCM_012658 PE=3 SV=1
113	585.623.915.515.761	3	175.384.991.714.664	23102021_ITV_CT_04_002	-1	405.474	585.623.717.644.587	84.316	0.000193613524743341	0.110393451699675	LALSDNEWAWMFKK	[11] Oxidation M	P32765	21 kDa seed protein OS=Theobroma cacao OX=3641 GN=ASP PE=2 SV=1
113	585.623.915.515.761	3	175.384.991.714.664	23102021_ITV_CT_04_002	-1	405.474	585.623.717.644.587	84.316	0.000193613524743341	0.110393451699675	LALSDNEWAWMFKK	[11] Oxidation M	A0A061G2K6	21 kDa seed protein OS=Theobroma cacao OX=3641 GN=TCM_012658 PE=3 SV=1
114	978.048.219.543.677	5	488.520.471.538.398	23102021_ITV_CT_02_001	-1	51.944	978.048.541.173.504	78.089	-0.00180814913710492	-0.370127471253194	NYGCTHFIVGRDHAGVGDYYGTYEAQELFDQFTADELGITPMK	[4] Carbamidomethyl C	A7Z4H9	Sulfate adenylyltransferase OS=Bacillus velezensis (strain DSM 23117 / BGSC 10A6 / FZB42) OX=326423 GN=sat PE=3 SV=1
114	978.048.219.543.677	5	488.520.471.538.398	23102021_ITV_CT_03_002	-1	516.288	978.047.801.173.504	69.255	-0.00180814913710492	-0.370127471253194	NYGCTHFIVGRDHAGVGDYYGTYEAQELFDQFTADELGITPMK	[4] Carbamidomethyl C	A7Z4H9	Sulfate adenylyltransferase OS=Bacillus velezensis (strain DSM 23117 / BGSC 10A6 / FZB42) OX=326423 GN=sat PE=3 SV=1
114	978.048.219.543.677	5	488.520.471.538.398	23102021_ITV_CT_04_001	-1	504.153	978.049.181.173.504	68.593	0.000191850863302534	0.0392718180740122	TGGLPNLFDDTGFEDNIDLIFDVGPNENEGVGQVGVSMNMEVDMGK		A0A061FQV3	Integrase-type DNA-binding superfamily protein_ putative OS=Theobroma cacao OX=3641 GN=TCM_044588 PE=4 SV=1
114	978.048.219.543.677	5	488.520.471.538.398	23102021_ITV_CT_05_001	-1	519.126	978.047.701.173.504	74.646	-0.00180814913710492	-0.370127471253194	NYGCTHFIVGRDHAGVGDYYGTYEAQELFDQFTADELGITPMK	[4] Carbamidomethyl C	A7Z4H9	Sulfate adenylyltransferase OS=Bacillus velezensis (strain DSM 23117 / BGSC 10A6 / FZB42) OX=326423 GN=sat PE=3 SV=1
114	978.048.219.543.677	5	488.520.471.538.398	23102021_ITV_CT_05_002	-1	516.173	978.048.381.173.504	64.953	-0.00180814913710492	-0.370127471253194	NYGCTHFIVGRDHAGVGDYYGTYEAQELFDQFTADELGITPMK	[4] Carbamidomethyl C	A7Z4H9	Sulfate adenylyltransferase OS=Bacillus velezensis (strain DSM 23117 / BGSC 10A6 / FZB42) OX=326423 GN=sat PE=3 SV=1
115	985.496.062.543.273	2	196.897.757.215.279	23102021_ITV_CT_00_001	-1	386.899	98.549.663.823.344	95.387	0.000948619666132799	0.481783102346132	DQPLNAVAFGLNAQNNQR		A0A061EM85	Vicilin-A_ putative OS=Theobroma cacao OX=3641 GN=TCM_020665 PE=3 SV=1
115	985.496.062.543.273	2	196.897.757.215.279	23102021_ITV_CT_00_001	-1	386.899	98.549.663.823.344	95.387	0.000948619666132799	0.481783102346132	DQPLNAVAFGLNAQNNQR		Q43358	Vicilin OS=Theobroma cacao OX=3641 GN=CSV PE=2 SV=1
115	985.496.062.543.273	2	196.897.757.215.279	23102021_ITV_CT_00_002	-1	387.208	98.549.563.823.344	92.953	0.000948619666132799	0.481783102346132	DQPLNAVAFGLNAQNNQR		A0A061EM85	Vicilin-A_ putative OS=Theobroma cacao OX=3641 GN=TCM_020665 PE=3 SV=1
115	985.496.062.543.273	2	196.897.757.215.279	23102021_ITV_CT_00_002	-1	387.208	98.549.563.823.344	92.953	0.000948619666132799	0.481783102346132	DQPLNAVAFGLNAQNNQR		Q43358	Vicilin OS=Theobroma cacao OX=3641 GN=CSV PE=2 SV=1
115	985.496.062.543.273	2	196.897.757.215.279	23102021_ITV_CT_01_001	-1	38.304	98.549.553.823.344	103.666	0.000948619666132799	0.481783102346132	DQPLNAVAFGLNAQNNQR		A0A061EM85	Vicilin-A_ putative OS=Theobroma cacao OX=3641 GN=TCM_020665 PE=3 SV=1
115	985.496.062.543.273	2	196.897.757.215.279	23102021_ITV_CT_01_001	-1	38.304	98.549.553.823.344	103.666	0.000948619666132799	0.481783102346132	DQPLNAVAFGLNAQNNQR		Q43358	Vicilin OS=Theobroma cacao OX=3641 GN=CSV PE=2 SV=1
115	985.496.062.543.273	2	196.897.757.215.279	23102021_ITV_CT_01_002	-1	38.205	98.549.563.823.344	103.808	0.000948619666132799	0.481783102346132	DQPLNAVAFGLNAQNNQR		A0A061EM85	Vicilin-A_ putative OS=Theobroma cacao OX=3641 GN=TCM_020665 PE=3 SV=1
115	985.496.062.543.273	2	196.897.757.215.279	23102021_ITV_CT_01_002	-1	38.205	98.549.563.823.344	103.808	0.000948619666132799	0.481783102346132	DQPLNAVAFGLNAQNNQR		Q43358	Vicilin OS=Theobroma cacao OX=3641 GN=CSV PE=2 SV=1
115	985.496.062.543.273	2	196.897.757.215.279	23102021_ITV_CT_02_001	-1	383.876	98.549.693.823.344	104.498	0.000948619666132799	0.481783102346132	DQPLNAVAFGLNAQNNQR		A0A061EM85	Vicilin-A_ putative OS=Theobroma cacao OX=3641 GN=TCM_020665 PE=3 SV=1
115	985.496.062.543.273	2	196.897.757.215.279	23102021_ITV_CT_02_001	-1	383.876	98.549.693.823.344	104.498	0.000948619666132799	0.481783102346132	DQPLNAVAFGLNAQNNQR		Q43358	Vicilin OS=Theobroma cacao OX=3641 GN=CSV PE=2 SV=1
115	985.496.062.543.273	2	196.897.757.215.279	23102021_ITV_CT_02_002	-1	386.255	98.549.583.823.344	101.851	0.000948619666132799	0.481783102346132	DQPLNAVAFGLNAQNNQR		A0A061EM85	Vicilin-A_ putative OS=Theobroma cacao OX=3641 GN=TCM_020665 PE=3 SV=1
115	985.496.062.543.273	2	196.897.757.215.279	23102021_ITV_CT_02_002	-1	386.255	98.549.583.823.344	101.851	0.000948619666132799	0.481783102346132	DQPLNAVAFGLNAQNNQR		Q43358	Vicilin OS=Theobroma cacao OX=3641 GN=CSV PE=2 SV=1
115	985.496.062.543.273	2	196.897.757.215.279	23102021_ITV_CT_02_002	-1	373.624	98.549.408.823.344	62.297	-0.00165138033389667	-0.838698709544251	YAGDVQYEGNTLVIDGKK		Q757I2	Glyceraldehyde-3-phosphate dehydrogenase OS=Ashbya gossypii (strain ATCC 10895 / CBS 109.51 / FGSC 9923 / NRRL Y-1056) OX=284811 GN=GPD PE=3 SV=2
115	985.496.062.543.273	2	196.897.757.215.279	23102021_ITV_CT_03_001	-1	388.126	98.549.663.823.344	87.403	0.000948619666132799	0.481783102346132	DQPLNAVAFGLNAQNNQR		A0A061EM85	Vicilin-A_ putative OS=Theobroma cacao OX=3641 GN=TCM_020665 PE=3 SV=1
115	985.496.062.543.273	2	196.897.757.215.279	23102021_ITV_CT_03_001	-1	388.126	98.549.663.823.344	87.403	0.000948619666132799	0.481783102346132	DQPLNAVAFGLNAQNNQR		Q43358	Vicilin OS=Theobroma cacao OX=3641 GN=CSV PE=2 SV=1
115	985.496.062.543.273	2	196.897.757.215.279	23102021_ITV_CT_03_002	-1	385.794	98.549.668.823.344	85.881	0.000948619666132799	0.481783102346132	DQPLNAVAFGLNAQNNQR		A0A061EM85	Vicilin-A_ putative OS=Theobroma cacao OX=3641 GN=TCM_020665 PE=3 SV=1
115	985.496.062.543.273	2	196.897.757.215.279	23102021_ITV_CT_03_002	-1	385.794	98.549.668.823.344	85.881	0.000948619666132799	0.481783102346132	DQPLNAVAFGLNAQNNQR		Q43358	Vicilin OS=Theobroma cacao OX=3641 GN=CSV PE=2 SV=1
115	985.496.062.543.273	2	196.897.757.215.279	23102021_ITV_CT_04_001	-1	383.701	98.549.863.823.344	82.097	0.000948619666132799	0.481783102346132	DQPLNAVAFGLNAQNNQR		A0A061EM85	Vicilin-A_ putative OS=Theobroma cacao OX=3641 GN=TCM_020665 PE=3 SV=1
115	985.496.062.543.273	2	196.897.757.215.279	23102021_ITV_CT_04_001	-1	383.701	98.549.863.823.344	82.097	0.000948619666132799	0.481783102346132	DQPLNAVAFGLNAQNNQR		Q43358	Vicilin OS=Theobroma cacao OX=3641 GN=CSV PE=2 SV=1
115	985.496.062.543.273	2	196.897.757.215.279	23102021_ITV_CT_04_002	-1	384.778	98.549.938.823.344	57.949	-0.0275513803339891	-139.925.386.707.739	ATVAAGGANIGLINPCNTQK	[16] Carbamidomethyl C	A0A061ECL0	Serine/threonine-protein kinase STN7 OS=Theobroma cacao OX=3641 GN=TCM_011866 PE=4 SV=1
115	985.496.062.543.273	2	196.897.757.215.279	23102021_ITV_CT_05_001	-1	387.251	98.549.763.823.344	84.451	0.000948619666132799	0.481783102346132	DQPLNAVAFGLNAQNNQR		A0A061EM85	Vicilin-A_ putative OS=Theobroma cacao OX=3641 GN=TCM_020665 PE=3 SV=1
115	985.496.062.543.273	2	196.897.757.215.279	23102021_ITV_CT_05_001	-1	387.251	98.549.763.823.344	84.451	0.000948619666132799	0.481783102346132	DQPLNAVAFGLNAQNNQR		Q43358	Vicilin OS=Theobroma cacao OX=3641 GN=CSV PE=2 SV=1
115	985.496.062.543.273	2	196.897.757.215.279	23102021_ITV_CT_05_002	-1	385.318	98.549.778.823.344	82.436	0.000948619666132799	0.481783102346132	DQPLNAVAFGLNAQNNQR		A0A061EM85	Vicilin-A_ putative OS=Theobroma cacao OX=3641 GN=TCM_020665 PE=3 SV=1
115	985.496.062.543.273	2	196.897.757.215.279	23102021_ITV_CT_05_002	-1	385.318	98.549.778.823.344	82.436	0.000948619666132799	0.481783102346132	DQPLNAVAFGLNAQNNQR		Q43358	Vicilin OS=Theobroma cacao OX=3641 GN=CSV PE=2 SV=1
116	921.816.384.953.392	3	276.242.732.545.954	23102021_ITV_CT_03_001	-1	384.086	92.181.675.097.792	77.523	1,93E+08	0.000697363902506583	TAGGIIIPDTAQEKPMEGEVVAVGPGAR		Q8GBD3	Co-chaperonin GroES OS=Acetobacter pasteurianus (strain NBRC 105184 / IFO 3283-01) OX=634452 GN=groES PE=3 SV=1
116	921.816.384.953.392	3	276.242.732.545.954	23102021_ITV_CT_03_002	-1	381.913	921.815.884.311.253	7.695	1,93E+08	0.000697363902506583	TAGGIIIPDTAQEKPMEGEVVAVGPGAR		Q8GBD3	Co-chaperonin GroES OS=Acetobacter pasteurianus (strain NBRC 105184 / IFO 3283-01) OX=634452 GN=groES PE=3 SV=1
116	921.816.384.953.392	3	276.242.732.545.954	23102021_ITV_CT_04_001	-1	378.437	92.181.625.097.792	92.546	1,93E+08	0.000697363902506583	TAGGIIIPDTAQEKPMEGEVVAVGPGAR		Q8GBD3	Co-chaperonin GroES OS=Acetobacter pasteurianus (strain NBRC 105184 / IFO 3283-01) OX=634452 GN=groES PE=3 SV=1
116	921.816.384.953.392	3	276.242.732.545.954	23102021_ITV_CT_04_002	-1	379.382	92.181.595.097.792	89.863	1,93E+08	0.000697363902506583	TAGGIIIPDTAQEKPMEGEVVAVGPGAR		Q8GBD3	Co-chaperonin GroES OS=Acetobacter pasteurianus (strain NBRC 105184 / IFO 3283-01) OX=634452 GN=groES PE=3 SV=1
116	921.816.384.953.392	3	276.242.732.545.954	23102021_ITV_CT_05_001	-1	383.682	921.816.484.311.253	90.886	1,93E+08	0.000697363902506583	TAGGIIIPDTAQEKPMEGEVVAVGPGAR		Q8GBD3	Co-chaperonin GroES OS=Acetobacter pasteurianus (strain NBRC 105184 / IFO 3283-01) OX=634452 GN=groES PE=3 SV=1
116	921.816.384.953.392	3	276.242.732.545.954	23102021_ITV_CT_05_002	-1	381.283	92.181.545.097.792	87.383	1,93E+08	0.000697363902506583	TAGGIIIPDTAQEKPMEGEVVAVGPGAR		Q8GBD3	Co-chaperonin GroES OS=Acetobacter pasteurianus (strain NBRC 105184 / IFO 3283-01) OX=634452 GN=groES PE=3 SV=1
118	894.166.949.823.607	4	357.263.869.342.691	23102021_ITV_CT_02_002	-1	457.651	89.416.735.735.016	66.524	-0.0156301062120292	-437.492.821.767.656	GVAAGPDYIAADSGSDDIGPVPLGTDTSTSPEAWQR		I4YXW7	Uncharacterized protein OS=Microvirga lotononidis OX=864069 GN=MicloDRAFT_00024530 PE=4 SV=1
121	763.356.758.637.752	3	228.704.844.651.262	23102021_ITV_CT_04_001	-1	258.244	763.363.317.644.587	73.278	-0.0191770205028661	-838.498.184.554.811	AEVPSGASTGENEAVELRDGGSR		Q5FKM6	Enolase OS=Lactobacillus acidophilus (strain ATCC 700396 / NCK56 / N2 / NCFM) OX=272621 GN=eno PE=3 SV=1
121	763.356.758.637.752	3	228.704.844.651.262	23102021_ITV_CT_04_001	-1	258.244	763.363.317.644.587	73.278	-0.0191770205028661	-838.498.184.554.811	AEVPSGASTGENEAVELRDGGSR		Q043Z5	Enolase 1 OS=Lactobacillus gasseri (strain ATCC 33323 / DSM 20243 / BCRC 14619 / CIP 102991 / JCM 1131 / KCTC 3163 / NCIMB 11718 / NCTC 13722 / AM63) OX=324831 GN=eno1 PE=3 SV=1
121	763.356.758.637.752	3	228.704.844.651.262	23102021_ITV_CT_04_001	-1	258.244	763.363.317.644.587	73.278	-0.0191770205028661	-838.498.184.554.811	AEVPSGASTGENEAVELRDGGSR		Q1G9S9	Enolase OS=Lactobacillus delbrueckii subsp. bulgaricus (strain ATCC 11842 / DSM 20081 / BCRC 10696 / JCM 1002 / NBRC 13953 / NCIMB 11778 / NCTC 12712 / WDCM 00102 / Lb 14) OX=390333 GN=eno PE=3 SV=1
121	763.356.758.637.752	3	228.704.844.651.262	23102021_ITV_CT_04_001	-1	258.244	763.363.317.644.587	73.278	-0.0191770205028661	-838.498.184.554.811	AEVPSGASTGENEAVELRDGGSR		Q74IV0	Enolase 3 OS=Lactobacillus johnsonii (strain CNCM I-12250 / La1 / NCC 533) OX=257314 GN=eno3 PE=3 SV=1
121	763.356.758.637.752	3	228.704.844.651.262	23102021_ITV_CT_04_001	-1	258.244	763.363.317.644.587	73.278	-0.0191770205028661	-838.498.184.554.811	AEVPSGASTGENEAVELRDGGSR		A8YUV4	Enolase OS=Lactobacillus helveticus (strain DPC 4571) OX=405566 GN=eno PE=3 SV=1
121	763.356.758.637.752	3	228.704.844.651.262	23102021_ITV_CT_04_001	-1	258.244	763.363.317.644.587	73.278	-0.0191770205028661	-838.498.184.554.811	AEVPSGASTGENEAVELRDGGSR		Q049Y3	Enolase OS=Lactobacillus delbrueckii subsp. bulgaricus (strain ATCC BAA-365 / Lb-18) OX=321956 GN=eno PE=3 SV=1
121	763.356.758.637.752	3	228.704.844.651.262	23102021_ITV_CT_05_001	-1	261.863	76.336.235.097.792	64.777	-0.0191770205028661	-838.498.184.554.811	AEVPSGASTGENEAVELRDGGSR		Q5FKM6	Enolase OS=Lactobacillus acidophilus (strain ATCC 700396 / NCK56 / N2 / NCFM) OX=272621 GN=eno PE=3 SV=1
121	763.356.758.637.752	3	228.704.844.651.262	23102021_ITV_CT_05_001	-1	261.863	76.336.235.097.792	64.777	-0.0191770205028661	-838.498.184.554.811	AEVPSGASTGENEAVELRDGGSR		Q043Z5	Enolase 1 OS=Lactobacillus gasseri (strain ATCC 33323 / DSM 20243 / BCRC 14619 / CIP 102991 / JCM 1131 / KCTC 3163 / NCIMB 11718 / NCTC 13722 / AM63) OX=324831 GN=eno1 PE=3 SV=1
121	763.356.758.637.752	3	228.704.844.651.262	23102021_ITV_CT_05_001	-1	261.863	76.336.235.097.792	64.777	-0.0191770205028661	-838.498.184.554.811	AEVPSGASTGENEAVELRDGGSR		Q1G9S9	Enolase OS=Lactobacillus delbrueckii subsp. bulgaricus (strain ATCC 11842 / DSM 20081 / BCRC 10696 / JCM 1002 / NBRC 13953 / NCIMB 11778 / NCTC 12712 / WDCM 00102 / Lb 14) OX=390333 GN=eno PE=3 SV=1
121	763.356.758.637.752	3	228.704.844.651.262	23102021_ITV_CT_05_001	-1	261.863	76.336.235.097.792	64.777	-0.0191770205028661	-838.498.184.554.811	AEVPSGASTGENEAVELRDGGSR		Q049Y3	Enolase OS=Lactobacillus delbrueckii subsp. bulgaricus (strain ATCC BAA-365 / Lb-18) OX=321956 GN=eno PE=3 SV=1
121	763.356.758.637.752	3	228.704.844.651.262	23102021_ITV_CT_05_001	-1	261.863	76.336.235.097.792	64.777	-0.0191770205028661	-838.498.184.554.811	AEVPSGASTGENEAVELRDGGSR		Q74IV0	Enolase 3 OS=Lactobacillus johnsonii (strain CNCM I-12250 / La1 / NCC 533) OX=257314 GN=eno3 PE=3 SV=1
121	763.356.758.637.752	3	228.704.844.651.262	23102021_ITV_CT_05_001	-1	261.863	76.336.235.097.792	64.777	-0.0191770205028661	-838.498.184.554.811	AEVPSGASTGENEAVELRDGGSR		A8YUV4	Enolase OS=Lactobacillus helveticus (strain DPC 4571) OX=405566 GN=eno PE=3 SV=1
121	763.356.758.637.752	3	228.704.844.651.262	23102021_ITV_CT_05_002	-1	262.604	76.336.295.097.792	70.057	-0.0191770205028661	-838.498.184.554.811	AEVPSGASTGENEAVELRDGGSR		Q5FKM6	Enolase OS=Lactobacillus acidophilus (strain ATCC 700396 / NCK56 / N2 / NCFM) OX=272621 GN=eno PE=3 SV=1
121	763.356.758.637.752	3	228.704.844.651.262	23102021_ITV_CT_05_002	-1	262.604	76.336.295.097.792	70.057	-0.0191770205028661	-838.498.184.554.811	AEVPSGASTGENEAVELRDGGSR		Q043Z5	Enolase 1 OS=Lactobacillus gasseri (strain ATCC 33323 / DSM 20243 / BCRC 14619 / CIP 102991 / JCM 1131 / KCTC 3163 / NCIMB 11718 / NCTC 13722 / AM63) OX=324831 GN=eno1 PE=3 SV=1
121	763.356.758.637.752	3	228.704.844.651.262	23102021_ITV_CT_05_002	-1	262.604	76.336.295.097.792	70.057	-0.0191770205028661	-838.498.184.554.811	AEVPSGASTGENEAVELRDGGSR		Q1G9S9	Enolase OS=Lactobacillus delbrueckii subsp. bulgaricus (strain ATCC 11842 / DSM 20081 / BCRC 10696 / JCM 1002 / NBRC 13953 / NCIMB 11778 / NCTC 12712 / WDCM 00102 / Lb 14) OX=390333 GN=eno PE=3 SV=1
121	763.356.758.637.752	3	228.704.844.651.262	23102021_ITV_CT_05_002	-1	262.604	76.336.295.097.792	70.057	-0.0191770205028661	-838.498.184.554.811	AEVPSGASTGENEAVELRDGGSR		Q74IV0	Enolase 3 OS=Lactobacillus johnsonii (strain CNCM I-12250 / La1 / NCC 533) OX=257314 GN=eno3 PE=3 SV=1
121	763.356.758.637.752	3	228.704.844.651.262	23102021_ITV_CT_05_002	-1	262.604	76.336.295.097.792	70.057	-0.0191770205028661	-838.498.184.554.811	AEVPSGASTGENEAVELRDGGSR		A8YUV4	Enolase OS=Lactobacillus helveticus (strain DPC 4571) OX=405566 GN=eno PE=3 SV=1
121	763.356.758.637.752	3	228.704.844.651.262	23102021_ITV_CT_05_002	-1	262.604	76.336.295.097.792	70.057	-0.0191770205028661	-838.498.184.554.811	AEVPSGASTGENEAVELRDGGSR		Q049Y3	Enolase OS=Lactobacillus delbrueckii subsp. bulgaricus (strain ATCC BAA-365 / Lb-18) OX=321956 GN=eno PE=3 SV=1
123	869.935.095.461.255	2	173.785.563.798.875	23102021_ITV_CT_00_001	-1	45.81	86.993.613.823.344	99.373	0.000814455629779332	0.468655735076601	LALSDNEWAWMFKK		P32765	21 kDa seed protein OS=Theobroma cacao OX=3641 GN=ASP PE=2 SV=1
123	869.935.095.461.255	2	173.785.563.798.875	23102021_ITV_CT_00_001	-1	45.81	86.993.613.823.344	99.373	0.000814455629779332	0.468655735076601	LALSDNEWAWMFKK		A0A061G2K6	21 kDa seed protein OS=Theobroma cacao OX=3641 GN=TCM_012658 PE=3 SV=1
123	869.935.095.461.255	2	173.785.563.798.875	23102021_ITV_CT_00_002	-1	456.711	86.993.458.823.344	101.414	0.000814455629779332	0.468655735076601	LALSDNEWAWMFKK		P32765	21 kDa seed protein OS=Theobroma cacao OX=3641 GN=ASP PE=2 SV=1
123	869.935.095.461.255	2	173.785.563.798.875	23102021_ITV_CT_00_002	-1	456.711	86.993.458.823.344	101.414	0.000814455629779332	0.468655735076601	LALSDNEWAWMFKK		A0A061G2K6	21 kDa seed protein OS=Theobroma cacao OX=3641 GN=TCM_012658 PE=3 SV=1
123	869.935.095.461.255	2	173.785.563.798.875	23102021_ITV_CT_01_002	-1	463.649	86.993.498.823.344	100.633	0.000814455629779332	0.468655735076601	LALSDNEWAWMFKK		P32765	21 kDa seed protein OS=Theobroma cacao OX=3641 GN=ASP PE=2 SV=1
123	869.935.095.461.255	2	173.785.563.798.875	23102021_ITV_CT_01_002	-1	463.649	86.993.498.823.344	100.633	0.000814455629779332	0.468655735076601	LALSDNEWAWMFKK		A0A061G2K6	21 kDa seed protein OS=Theobroma cacao OX=3641 GN=TCM_012658 PE=3 SV=1
123	869.935.095.461.255	2	173.785.563.798.875	23102021_ITV_CT_02_001	-1	462.989	86.993.488.823.344	101.565	0.000814455629779332	0.468655735076601	LALSDNEWAWMFKK		P32765	21 kDa seed protein OS=Theobroma cacao OX=3641 GN=ASP PE=2 SV=1
123	869.935.095.461.255	2	173.785.563.798.875	23102021_ITV_CT_02_001	-1	462.989	86.993.488.823.344	101.565	0.000814455629779332	0.468655735076601	LALSDNEWAWMFKK		A0A061G2K6	21 kDa seed protein OS=Theobroma cacao OX=3641 GN=TCM_012658 PE=3 SV=1
123	869.935.095.461.255	2	173.785.563.798.875	23102021_ITV_CT_02_002	-1	455.957	86.993.488.823.344	98.853	0.000814455629779332	0.468655735076601	LALSDNEWAWMFKK		P32765	21 kDa seed protein OS=Theobroma cacao OX=3641 GN=ASP PE=2 SV=1
123	869.935.095.461.255	2	173.785.563.798.875	23102021_ITV_CT_02_002	-1	455.957	86.993.488.823.344	98.853	0.000814455629779332	0.468655735076601	LALSDNEWAWMFKK		A0A061G2K6	21 kDa seed protein OS=Theobroma cacao OX=3641 GN=TCM_012658 PE=3 SV=1
123	869.935.095.461.255	2	173.785.563.798.875	23102021_ITV_CT_03_001	-1	468.874	86.993.538.823.344	10.082	0.000814455629779332	0.468655735076601	LALSDNEWAWMFKK		P32765	21 kDa seed protein OS=Theobroma cacao OX=3641 GN=ASP PE=2 SV=1
123	869.935.095.461.255	2	173.785.563.798.875	23102021_ITV_CT_03_001	-1	468.874	86.993.538.823.344	10.082	0.000814455629779332	0.468655735076601	LALSDNEWAWMFKK		A0A061G2K6	21 kDa seed protein OS=Theobroma cacao OX=3641 GN=TCM_012658 PE=3 SV=1
123	869.935.095.461.255	2	173.785.563.798.875	23102021_ITV_CT_03_002	-1	467.626	86.993.493.823.344	100.363	0.000814455629779332	0.468655735076601	LALSDNEWAWMFKK		P32765	21 kDa seed protein OS=Theobroma cacao OX=3641 GN=ASP PE=2 SV=1
123	869.935.095.461.255	2	173.785.563.798.875	23102021_ITV_CT_03_002	-1	467.626	86.993.493.823.344	100.363	0.000814455629779332	0.468655735076601	LALSDNEWAWMFKK		A0A061G2K6	21 kDa seed protein OS=Theobroma cacao OX=3641 GN=TCM_012658 PE=3 SV=1
123	869.935.095.461.255	2	173.785.563.798.875	23102021_ITV_CT_04_001	-1	463.318	86.993.473.823.344	10.188	0.000814455629779332	0.468655735076601	LALSDNEWAWMFKK		P32765	21 kDa seed protein OS=Theobroma cacao OX=3641 GN=ASP PE=2 SV=1
123	869.935.095.461.255	2	173.785.563.798.875	23102021_ITV_CT_04_001	-1	463.318	86.993.473.823.344	10.188	0.000814455629779332	0.468655735076601	LALSDNEWAWMFKK		A0A061G2K6	21 kDa seed protein OS=Theobroma cacao OX=3641 GN=TCM_012658 PE=3 SV=1
123	869.935.095.461.255	2	173.785.563.798.875	23102021_ITV_CT_04_002	-1	462.955	86.993.508.823.344	96.981	0.000814455629779332	0.468655735076601	LALSDNEWAWMFKK		P32765	21 kDa seed protein OS=Theobroma cacao OX=3641 GN=ASP PE=2 SV=1
123	869.935.095.461.255	2	173.785.563.798.875	23102021_ITV_CT_04_002	-1	462.955	86.993.508.823.344	96.981	0.000814455629779332	0.468655735076601	LALSDNEWAWMFKK		A0A061G2K6	21 kDa seed protein OS=Theobroma cacao OX=3641 GN=TCM_012658 PE=3 SV=1
123	869.935.095.461.255	2	173.785.563.798.875	23102021_ITV_CT_05_001	-1	472.569	86.993.468.823.344	97.922	0.000814455629779332	0.468655735076601	LALSDNEWAWMFKK		P32765	21 kDa seed protein OS=Theobroma cacao OX=3641 GN=ASP PE=2 SV=1
123	869.935.095.461.255	2	173.785.563.798.875	23102021_ITV_CT_05_001	-1	472.569	86.993.468.823.344	97.922	0.000814455629779332	0.468655735076601	LALSDNEWAWMFKK		A0A061G2K6	21 kDa seed protein OS=Theobroma cacao OX=3641 GN=TCM_012658 PE=3 SV=1
123	869.935.095.461.255	2	173.785.563.798.875	23102021_ITV_CT_05_002	-1	471.538	86.993.428.823.344	94.806	0.000814455629779332	0.468655735076601	LALSDNEWAWMFKK		P32765	21 kDa seed protein OS=Theobroma cacao OX=3641 GN=ASP PE=2 SV=1
123	869.935.095.461.255	2	173.785.563.798.875	23102021_ITV_CT_05_002	-1	471.538	86.993.428.823.344	94.806	0.000814455629779332	0.468655735076601	LALSDNEWAWMFKK		A0A061G2K6	21 kDa seed protein OS=Theobroma cacao OX=3641 GN=TCM_012658 PE=3 SV=1
126	432.239.641.446.236	3	129.369.709.493.807	23102021_ITV_CT_00_001	-1	305.769	432.239.884.311.253	82.108	0.00017140494674095	0.132492350892231	VIDFKPPTYSK		A0A061GFY7	Larreatricin hydroxylase isoform 1 OS=Theobroma cacao OX=3641 GN=TCM_029926 PE=3 SV=1
126	432.239.641.446.236	3	129.369.709.493.807	23102021_ITV_CT_00_001	-1	305.769	432.239.884.311.253	82.108	0.00017140494674095	0.132492350892231	VIDFKPPTYSK		A0A061GMK1	Larreatricin hydroxylase isoform 2 OS=Theobroma cacao OX=3641 GN=TCM_029926 PE=4 SV=1
126	432.239.641.446.236	3	129.369.709.493.807	23102021_ITV_CT_00_002	-1	305.735	432.239.684.311.253	85.789	0.00017140494674095	0.132492350892231	VIDFKPPTYSK		A0A061GFY7	Larreatricin hydroxylase isoform 1 OS=Theobroma cacao OX=3641 GN=TCM_029926 PE=3 SV=1
126	432.239.641.446.236	3	129.369.709.493.807	23102021_ITV_CT_00_002	-1	305.735	432.239.684.311.253	85.789	0.00017140494674095	0.132492350892231	VIDFKPPTYSK		A0A061GMK1	Larreatricin hydroxylase isoform 2 OS=Theobroma cacao OX=3641 GN=TCM_029926 PE=4 SV=1
126	432.239.641.446.236	3	129.369.709.493.807	23102021_ITV_CT_01_001	-1	299.452	43.223.965.097.792	84.357	0.00017140494674095	0.132492350892231	VIDFKPPTYSK		A0A061GFY7	Larreatricin hydroxylase isoform 1 OS=Theobroma cacao OX=3641 GN=TCM_029926 PE=3 SV=1
126	432.239.641.446.236	3	129.369.709.493.807	23102021_ITV_CT_01_001	-1	299.452	43.223.965.097.792	84.357	0.00017140494674095	0.132492350892231	VIDFKPPTYSK		A0A061GMK1	Larreatricin hydroxylase isoform 2 OS=Theobroma cacao OX=3641 GN=TCM_029926 PE=4 SV=1
126	432.239.641.446.236	3	129.369.709.493.807	23102021_ITV_CT_01_002	-1	297.535	43.223.955.097.792	82.044	0.00017140494674095	0.132492350892231	VIDFKPPTYSK		A0A061GFY7	Larreatricin hydroxylase isoform 1 OS=Theobroma cacao OX=3641 GN=TCM_029926 PE=3 SV=1
126	432.239.641.446.236	3	129.369.709.493.807	23102021_ITV_CT_01_002	-1	297.535	43.223.955.097.792	82.044	0.00017140494674095	0.132492350892231	VIDFKPPTYSK		A0A061GMK1	Larreatricin hydroxylase isoform 2 OS=Theobroma cacao OX=3641 GN=TCM_029926 PE=4 SV=1
126	432.239.641.446.236	3	129.369.709.493.807	23102021_ITV_CT_02_001	-1	304.237	432.239.617.644.587	85.953	0.00017140494674095	0.132492350892231	VIDFKPPTYSK		A0A061GFY7	Larreatricin hydroxylase isoform 1 OS=Theobroma cacao OX=3641 GN=TCM_029926 PE=3 SV=1
126	432.239.641.446.236	3	129.369.709.493.807	23102021_ITV_CT_02_001	-1	304.237	432.239.617.644.587	85.953	0.00017140494674095	0.132492350892231	VIDFKPPTYSK		A0A061GMK1	Larreatricin hydroxylase isoform 2 OS=Theobroma cacao OX=3641 GN=TCM_029926 PE=4 SV=1
126	432.239.641.446.236	3	129.369.709.493.807	23102021_ITV_CT_02_002	-1	305.238	432.239.384.311.253	85.806	0.00017140494674095	0.132492350892231	VIDFKPPTYSK		A0A061GFY7	Larreatricin hydroxylase isoform 1 OS=Theobroma cacao OX=3641 GN=TCM_029926 PE=3 SV=1
126	432.239.641.446.236	3	129.369.709.493.807	23102021_ITV_CT_02_002	-1	305.238	432.239.384.311.253	85.806	0.00017140494674095	0.132492350892231	VIDFKPPTYSK		A0A061GMK1	Larreatricin hydroxylase isoform 2 OS=Theobroma cacao OX=3641 GN=TCM_029926 PE=4 SV=1
126	432.239.641.446.236	3	129.369.709.493.807	23102021_ITV_CT_02_002	-1	310.579	432.239.917.644.587	58.436	-0.0110285950534035	-852.479.384.861.893	AFLAREYIPSK		A0A1G5JKX3	Predicted Zn-dependent peptidase OS=Microvirga guangxiensis OX=549386 GN=SAMN02927923_02713 PE=3 SV=1
126	432.239.641.446.236	3	129.369.709.493.807	23102021_ITV_CT_03_001	-1	306.082	432.239.484.311.253	86.914	0.00017140494674095	0.132492350892231	VIDFKPPTYSK		A0A061GFY7	Larreatricin hydroxylase isoform 1 OS=Theobroma cacao OX=3641 GN=TCM_029926 PE=3 SV=1
126	432.239.641.446.236	3	129.369.709.493.807	23102021_ITV_CT_03_001	-1	306.082	432.239.484.311.253	86.914	0.00017140494674095	0.132492350892231	VIDFKPPTYSK		A0A061GMK1	Larreatricin hydroxylase isoform 2 OS=Theobroma cacao OX=3641 GN=TCM_029926 PE=4 SV=1
126	432.239.641.446.236	3	129.369.709.493.807	23102021_ITV_CT_03_002	-1	303.577	43.223.955.097.792	84.586	0.00017140494674095	0.132492350892231	VIDFKPPTYSK		A0A061GFY7	Larreatricin hydroxylase isoform 1 OS=Theobroma cacao OX=3641 GN=TCM_029926 PE=3 SV=1
126	432.239.641.446.236	3	129.369.709.493.807	23102021_ITV_CT_03_002	-1	303.577	43.223.955.097.792	84.586	0.00017140494674095	0.132492350892231	VIDFKPPTYSK		A0A061GMK1	Larreatricin hydroxylase isoform 2 OS=Theobroma cacao OX=3641 GN=TCM_029926 PE=4 SV=1
126	432.239.641.446.236	3	129.369.709.493.807	23102021_ITV_CT_04_001	-1	301.318	432.239.517.644.587	83.323	0.00017140494674095	0.132492350892231	VIDFKPPTYSK		A0A061GFY7	Larreatricin hydroxylase isoform 1 OS=Theobroma cacao OX=3641 GN=TCM_029926 PE=3 SV=1
126	432.239.641.446.236	3	129.369.709.493.807	23102021_ITV_CT_04_001	-1	301.318	432.239.517.644.587	83.323	0.00017140494674095	0.132492350892231	VIDFKPPTYSK		A0A061GMK1	Larreatricin hydroxylase isoform 2 OS=Theobroma cacao OX=3641 GN=TCM_029926 PE=4 SV=1
126	432.239.641.446.236	3	129.369.709.493.807	23102021_ITV_CT_04_002	-1	301.424	432.239.617.644.587	82.245	0.00017140494674095	0.132492350892231	VIDFKPPTYSK		A0A061GFY7	Larreatricin hydroxylase isoform 1 OS=Theobroma cacao OX=3641 GN=TCM_029926 PE=3 SV=1
126	432.239.641.446.236	3	129.369.709.493.807	23102021_ITV_CT_04_002	-1	301.424	432.239.617.644.587	82.245	0.00017140494674095	0.132492350892231	VIDFKPPTYSK		A0A061GMK1	Larreatricin hydroxylase isoform 2 OS=Theobroma cacao OX=3641 GN=TCM_029926 PE=4 SV=1
126	432.239.641.446.236	3	129.369.709.493.807	23102021_ITV_CT_05_001	-1	304.676	43.223.965.097.792	77.336	0.00017140494674095	0.132492350892231	VIDFKPPTYSK		A0A061GFY7	Larreatricin hydroxylase isoform 1 OS=Theobroma cacao OX=3641 GN=TCM_029926 PE=3 SV=1
126	432.239.641.446.236	3	129.369.709.493.807	23102021_ITV_CT_05_001	-1	304.676	43.223.965.097.792	77.336	0.00017140494674095	0.132492350892231	VIDFKPPTYSK		A0A061GMK1	Larreatricin hydroxylase isoform 2 OS=Theobroma cacao OX=3641 GN=TCM_029926 PE=4 SV=1
126	432.239.641.446.236	3	129.369.709.493.807	23102021_ITV_CT_05_002	-1	305.506	432.239.284.311.253	79.651	0.00017140494674095	0.132492350892231	VIDFKPPTYSK		A0A061GFY7	Larreatricin hydroxylase isoform 1 OS=Theobroma cacao OX=3641 GN=TCM_029926 PE=3 SV=1
126	432.239.641.446.236	3	129.369.709.493.807	23102021_ITV_CT_05_002	-1	305.506	432.239.284.311.253	79.651	0.00017140494674095	0.132492350892231	VIDFKPPTYSK		A0A061GMK1	Larreatricin hydroxylase isoform 2 OS=Theobroma cacao OX=3641 GN=TCM_029926 PE=4 SV=1
127	708.355.080.689.795	3	212.204.341.266.874	23102021_ITV_CT_00_001	-1	260.381	708.354.517.644.587	94.118	-0.000910864375782694	-0.429239090664299	GTITFVTHENKESYNVQR		A0A061EM85	Vicilin-A_ putative OS=Theobroma cacao OX=3641 GN=TCM_020665 PE=3 SV=1
127	708.355.080.689.795	3	212.204.341.266.874	23102021_ITV_CT_00_001	-1	260.381	708.354.517.644.587	94.118	-0.000910864375782694	-0.429239090664299	GTITFVTHENKESYNVQR		Q43358	Vicilin OS=Theobroma cacao OX=3641 GN=CSV PE=2 SV=1
127	708.355.080.689.795	3	212.204.341.266.874	23102021_ITV_CT_00_002	-1	25.905	70.835.435.097.792	92.169	-0.000910864375782694	-0.429239090664299	GTITFVTHENKESYNVQR		A0A061EM85	Vicilin-A_ putative OS=Theobroma cacao OX=3641 GN=TCM_020665 PE=3 SV=1
127	708.355.080.689.795	3	212.204.341.266.874	23102021_ITV_CT_00_002	-1	25.905	70.835.435.097.792	92.169	-0.000910864375782694	-0.429239090664299	GTITFVTHENKESYNVQR		Q43358	Vicilin OS=Theobroma cacao OX=3641 GN=CSV PE=2 SV=1
127	708.355.080.689.795	3	212.204.341.266.874	23102021_ITV_CT_01_001	-1	258.382	708.354.784.311.253	99.322	-0.000910864375782694	-0.429239090664299	GTITFVTHENKESYNVQR		A0A061EM85	Vicilin-A_ putative OS=Theobroma cacao OX=3641 GN=TCM_020665 PE=3 SV=1
127	708.355.080.689.795	3	212.204.341.266.874	23102021_ITV_CT_01_001	-1	258.382	708.354.784.311.253	99.322	-0.000910864375782694	-0.429239090664299	GTITFVTHENKESYNVQR		Q43358	Vicilin OS=Theobroma cacao OX=3641 GN=CSV PE=2 SV=1
127	708.355.080.689.795	3	212.204.341.266.874	23102021_ITV_CT_01_002	-1	256.803	708.354.384.311.253	96.665	-0.000910864375782694	-0.429239090664299	GTITFVTHENKESYNVQR		A0A061EM85	Vicilin-A_ putative OS=Theobroma cacao OX=3641 GN=TCM_020665 PE=3 SV=1
127	708.355.080.689.795	3	212.204.341.266.874	23102021_ITV_CT_01_002	-1	256.803	708.354.384.311.253	96.665	-0.000910864375782694	-0.429239090664299	GTITFVTHENKESYNVQR		Q43358	Vicilin OS=Theobroma cacao OX=3641 GN=CSV PE=2 SV=1
127	708.355.080.689.795	3	212.204.341.266.874	23102021_ITV_CT_01_002	-1	26.686	708.355.484.311.253	58.835	-0.0220108643761705	-103.723.778.409.827	IGPNEPSELSIQQNAEGLAR		A0A061F4T4	Fructose-bisphosphate aldolase OS=Theobroma cacao OX=3641 GN=TCM_030571 PE=3 SV=1
127	708.355.080.689.795	3	212.204.341.266.874	23102021_ITV_CT_02_001	-1	261.887	70.835.445.097.792	96.141	-0.000910864375782694	-0.429239090664299	GTITFVTHENKESYNVQR		A0A061EM85	Vicilin-A_ putative OS=Theobroma cacao OX=3641 GN=TCM_020665 PE=3 SV=1
127	708.355.080.689.795	3	212.204.341.266.874	23102021_ITV_CT_02_001	-1	261.887	70.835.445.097.792	96.141	-0.000910864375782694	-0.429239090664299	GTITFVTHENKESYNVQR		Q43358	Vicilin OS=Theobroma cacao OX=3641 GN=CSV PE=2 SV=1
127	708.355.080.689.795	3	212.204.341.266.874	23102021_ITV_CT_02_002	-1	262.888	708.354.417.644.587	95.315	-0.000910864375782694	-0.429239090664299	GTITFVTHENKESYNVQR		A0A061EM85	Vicilin-A_ putative OS=Theobroma cacao OX=3641 GN=TCM_020665 PE=3 SV=1
127	708.355.080.689.795	3	212.204.341.266.874	23102021_ITV_CT_02_002	-1	262.888	708.354.417.644.587	95.315	-0.000910864375782694	-0.429239090664299	GTITFVTHENKESYNVQR		Q43358	Vicilin OS=Theobroma cacao OX=3641 GN=CSV PE=2 SV=1
127	708.355.080.689.795	3	212.204.341.266.874	23102021_ITV_CT_03_001	-1	261.418	708.355.484.311.253	9.059	-0.000910864375782694	-0.429239090664299	GTITFVTHENKESYNVQR		A0A061EM85	Vicilin-A_ putative OS=Theobroma cacao OX=3641 GN=TCM_020665 PE=3 SV=1
127	708.355.080.689.795	3	212.204.341.266.874	23102021_ITV_CT_03_001	-1	261.418	708.355.484.311.253	9.059	-0.000910864375782694	-0.429239090664299	GTITFVTHENKESYNVQR		Q43358	Vicilin OS=Theobroma cacao OX=3641 GN=CSV PE=2 SV=1
127	708.355.080.689.795	3	212.204.341.266.874	23102021_ITV_CT_03_002	-1	260.358	70.835.525.097.792	89.807	-0.000910864375782694	-0.429239090664299	GTITFVTHENKESYNVQR		A0A061EM85	Vicilin-A_ putative OS=Theobroma cacao OX=3641 GN=TCM_020665 PE=3 SV=1
127	708.355.080.689.795	3	212.204.341.266.874	23102021_ITV_CT_03_002	-1	260.358	70.835.525.097.792	89.807	-0.000910864375782694	-0.429239090664299	GTITFVTHENKESYNVQR		Q43358	Vicilin OS=Theobroma cacao OX=3641 GN=CSV PE=2 SV=1
127	708.355.080.689.795	3	212.204.341.266.874	23102021_ITV_CT_04_001	-1	254.532	708.354.717.644.587	8.86	-0.000910864375782694	-0.429239090664299	GTITFVTHENKESYNVQR		A0A061EM85	Vicilin-A_ putative OS=Theobroma cacao OX=3641 GN=TCM_020665 PE=3 SV=1
127	708.355.080.689.795	3	212.204.341.266.874	23102021_ITV_CT_04_001	-1	254.532	708.354.717.644.587	8.86	-0.000910864375782694	-0.429239090664299	GTITFVTHENKESYNVQR		Q43358	Vicilin OS=Theobroma cacao OX=3641 GN=CSV PE=2 SV=1
127	708.355.080.689.795	3	212.204.341.266.874	23102021_ITV_CT_04_001	-1	270.309	708.353.984.311.253	57.467	0.00698913562382586	329.359.833.145.049	QMLHEIGREPTPEELSEK		A0A5N3PBE9	RNA polymerase sigma factor RpoD OS=Microvirga brassicacearum OX=2580413 GN=rpoD PE=3 SV=1
127	708.355.080.689.795	3	212.204.341.266.874	23102021_ITV_CT_04_002	-1	254.315	708.354.717.644.587	83.759	-0.000910864375782694	-0.429239090664299	GTITFVTHENKESYNVQR		Q43358	Vicilin OS=Theobroma cacao OX=3641 GN=CSV PE=2 SV=1
127	708.355.080.689.795	3	212.204.341.266.874	23102021_ITV_CT_04_002	-1	254.315	708.354.717.644.587	83.759	-0.000910864375782694	-0.429239090664299	GTITFVTHENKESYNVQR		A0A061EM85	Vicilin-A_ putative OS=Theobroma cacao OX=3641 GN=TCM_020665 PE=3 SV=1
127	708.355.080.689.795	3	212.204.341.266.874	23102021_ITV_CT_05_001	-1	262.715	70.835.405.097.792	8.826	-0.000910864375782694	-0.429239090664299	GTITFVTHENKESYNVQR		A0A061EM85	Vicilin-A_ putative OS=Theobroma cacao OX=3641 GN=TCM_020665 PE=3 SV=1
127	708.355.080.689.795	3	212.204.341.266.874	23102021_ITV_CT_05_001	-1	262.715	70.835.405.097.792	8.826	-0.000910864375782694	-0.429239090664299	GTITFVTHENKESYNVQR		Q43358	Vicilin OS=Theobroma cacao OX=3641 GN=CSV PE=2 SV=1
127	708.355.080.689.795	3	212.204.341.266.874	23102021_ITV_CT_05_002	-1	263.256	708.354.484.311.253	86.369	-0.000910864375782694	-0.429239090664299	GTITFVTHENKESYNVQR		A0A061EM85	Vicilin-A_ putative OS=Theobroma cacao OX=3641 GN=TCM_020665 PE=3 SV=1
127	708.355.080.689.795	3	212.204.341.266.874	23102021_ITV_CT_05_002	-1	263.256	708.354.484.311.253	86.369	-0.000910864375782694	-0.429239090664299	GTITFVTHENKESYNVQR		Q43358	Vicilin OS=Theobroma cacao OX=3641 GN=CSV PE=2 SV=1
128	529.947.367.878.573	3	158.682.027.423.508	23102021_ITV_CT_00_001	-1	312.646	52.994.765.097.792	97.411	-0.000249298041808288	-0.157105380294185	LNQGAIFVPHYNSK		A0A061EM85	Vicilin-A_ putative OS=Theobroma cacao OX=3641 GN=TCM_020665 PE=3 SV=1
128	529.947.367.878.573	3	158.682.027.423.508	23102021_ITV_CT_00_001	-1	312.646	52.994.765.097.792	97.411	-0.000249298041808288	-0.157105380294185	LNQGAIFVPHYNSK		Q43358	Vicilin OS=Theobroma cacao OX=3641 GN=CSV PE=2 SV=1
128	529.947.367.878.573	3	158.682.027.423.508	23102021_ITV_CT_00_002	-1	31.263	529.947.717.644.587	97.727	-0.000249298041808288	-0.157105380294185	LNQGAIFVPHYNSK		A0A061EM85	Vicilin-A_ putative OS=Theobroma cacao OX=3641 GN=TCM_020665 PE=3 SV=1
128	529.947.367.878.573	3	158.682.027.423.508	23102021_ITV_CT_00_002	-1	31.263	529.947.717.644.587	97.727	-0.000249298041808288	-0.157105380294185	LNQGAIFVPHYNSK		Q43358	Vicilin OS=Theobroma cacao OX=3641 GN=CSV PE=2 SV=1
128	529.947.367.878.573	3	158.682.027.423.508	23102021_ITV_CT_01_001	-1	307.652	529.947.784.311.253	10.228	-0.000249298041808288	-0.157105380294185	LNQGAIFVPHYNSK		A0A061EM85	Vicilin-A_ putative OS=Theobroma cacao OX=3641 GN=TCM_020665 PE=3 SV=1
128	529.947.367.878.573	3	158.682.027.423.508	23102021_ITV_CT_01_001	-1	307.652	529.947.784.311.253	10.228	-0.000249298041808288	-0.157105380294185	LNQGAIFVPHYNSK		Q43358	Vicilin OS=Theobroma cacao OX=3641 GN=CSV PE=2 SV=1
128	529.947.367.878.573	3	158.682.027.423.508	23102021_ITV_CT_01_002	-1	306.036	52.994.715.097.792	104.288	-0.000249298041808288	-0.157105380294185	LNQGAIFVPHYNSK		A0A061EM85	Vicilin-A_ putative OS=Theobroma cacao OX=3641 GN=TCM_020665 PE=3 SV=1
128	529.947.367.878.573	3	158.682.027.423.508	23102021_ITV_CT_01_002	-1	306.036	52.994.715.097.792	104.288	-0.000249298041808288	-0.157105380294185	LNQGAIFVPHYNSK		Q43358	Vicilin OS=Theobroma cacao OX=3641 GN=CSV PE=2 SV=1
128	529.947.367.878.573	3	158.682.027.423.508	23102021_ITV_CT_02_001	-1	312.862	529.947.484.311.253	10.186	-0.000249298041808288	-0.157105380294185	LNQGAIFVPHYNSK		A0A061EM85	Vicilin-A_ putative OS=Theobroma cacao OX=3641 GN=TCM_020665 PE=3 SV=1
128	529.947.367.878.573	3	158.682.027.423.508	23102021_ITV_CT_02_001	-1	312.862	529.947.484.311.253	10.186	-0.000249298041808288	-0.157105380294185	LNQGAIFVPHYNSK		Q43358	Vicilin OS=Theobroma cacao OX=3641 GN=CSV PE=2 SV=1
128	529.947.367.878.573	3	158.682.027.423.508	23102021_ITV_CT_02_002	-1	313.837	52.994.725.097.792	100.668	-0.000249298041808288	-0.157105380294185	LNQGAIFVPHYNSK		A0A061EM85	Vicilin-A_ putative OS=Theobroma cacao OX=3641 GN=TCM_020665 PE=3 SV=1
128	529.947.367.878.573	3	158.682.027.423.508	23102021_ITV_CT_02_002	-1	313.837	52.994.725.097.792	100.668	-0.000249298041808288	-0.157105380294185	LNQGAIFVPHYNSK		Q43358	Vicilin OS=Theobroma cacao OX=3641 GN=CSV PE=2 SV=1
128	529.947.367.878.573	3	158.682.027.423.508	23102021_ITV_CT_03_001	-1	316.356	52.994.755.097.792	93.592	-0.000249298041808288	-0.157105380294185	LNQGAIFVPHYNSK		A0A061EM85	Vicilin-A_ putative OS=Theobroma cacao OX=3641 GN=TCM_020665 PE=3 SV=1
128	529.947.367.878.573	3	158.682.027.423.508	23102021_ITV_CT_03_001	-1	316.356	52.994.755.097.792	93.592	-0.000249298041808288	-0.157105380294185	LNQGAIFVPHYNSK		Q43358	Vicilin OS=Theobroma cacao OX=3641 GN=CSV PE=2 SV=1
128	529.947.367.878.573	3	158.682.027.423.508	23102021_ITV_CT_03_002	-1	313.531	529.947.417.644.587	93.017	-0.000249298041808288	-0.157105380294185	LNQGAIFVPHYNSK		A0A061EM85	Vicilin-A_ putative OS=Theobroma cacao OX=3641 GN=TCM_020665 PE=3 SV=1
128	529.947.367.878.573	3	158.682.027.423.508	23102021_ITV_CT_03_002	-1	313.531	529.947.417.644.587	93.017	-0.000249298041808288	-0.157105380294185	LNQGAIFVPHYNSK		Q43358	Vicilin OS=Theobroma cacao OX=3641 GN=CSV PE=2 SV=1
128	529.947.367.878.573	3	158.682.027.423.508	23102021_ITV_CT_04_001	-1	310.832	529.947.517.644.587	93.828	-0.000249298041808288	-0.157105380294185	LNQGAIFVPHYNSK		A0A061EM85	Vicilin-A_ putative OS=Theobroma cacao OX=3641 GN=TCM_020665 PE=3 SV=1
128	529.947.367.878.573	3	158.682.027.423.508	23102021_ITV_CT_04_001	-1	310.832	529.947.517.644.587	93.828	-0.000249298041808288	-0.157105380294185	LNQGAIFVPHYNSK		Q43358	Vicilin OS=Theobroma cacao OX=3641 GN=CSV PE=2 SV=1
128	529.947.367.878.573	3	158.682.027.423.508	23102021_ITV_CT_04_002	-1	310.819	529.946.984.311.253	91.835	-0.000249298041808288	-0.157105380294185	LNQGAIFVPHYNSK		Q43358	Vicilin OS=Theobroma cacao OX=3641 GN=CSV PE=2 SV=1
128	529.947.367.878.573	3	158.682.027.423.508	23102021_ITV_CT_04_002	-1	310.819	529.946.984.311.253	91.835	-0.000249298041808288	-0.157105380294185	LNQGAIFVPHYNSK		A0A061EM85	Vicilin-A_ putative OS=Theobroma cacao OX=3641 GN=TCM_020665 PE=3 SV=1
128	529.947.367.878.573	3	158.682.027.423.508	23102021_ITV_CT_05_001	-1	315.312	52.994.705.097.792	91.991	-0.000249298041808288	-0.157105380294185	LNQGAIFVPHYNSK		A0A061EM85	Vicilin-A_ putative OS=Theobroma cacao OX=3641 GN=TCM_020665 PE=3 SV=1
128	529.947.367.878.573	3	158.682.027.423.508	23102021_ITV_CT_05_001	-1	315.312	52.994.705.097.792	91.991	-0.000249298041808288	-0.157105380294185	LNQGAIFVPHYNSK		Q43358	Vicilin OS=Theobroma cacao OX=3641 GN=CSV PE=2 SV=1
128	529.947.367.878.573	3	158.682.027.423.508	23102021_ITV_CT_05_002	-1	315.935	529.947.017.644.587	91.592	-0.000249298041808288	-0.157105380294185	LNQGAIFVPHYNSK		A0A061EM85	Vicilin-A_ putative OS=Theobroma cacao OX=3641 GN=TCM_020665 PE=3 SV=1
128	529.947.367.878.573	3	158.682.027.423.508	23102021_ITV_CT_05_002	-1	315.935	529.947.017.644.587	91.592	-0.000249298041808288	-0.157105380294185	LNQGAIFVPHYNSK		Q43358	Vicilin OS=Theobroma cacao OX=3641 GN=CSV PE=2 SV=1
130	813.350.526.807.073	3	243.702.975.102.058	23102021_ITV_CT_00_001	-1	365.191	813.349.917.644.587	99.696	0.00132748745909339	0.544715624271975	FRFCPSVCDSCTTLCSDIGR	[4] Carbamidomethyl C|[8] Carbamidomethyl C|[11] Carbamidomethyl C|[15] Carbamidomethyl C	P32765	21 kDa seed protein OS=Theobroma cacao OX=3641 GN=ASP PE=2 SV=1
130	813.350.526.807.073	3	243.702.975.102.058	23102021_ITV_CT_00_001	-1	365.191	813.349.917.644.587	99.696	0.00132748745909339	0.544715624271975	FRFCPSVCDSCTTLCSDIGR	[4] Carbamidomethyl C|[8] Carbamidomethyl C|[11] Carbamidomethyl C|[15] Carbamidomethyl C	A0A061G2K6	21 kDa seed protein OS=Theobroma cacao OX=3641 GN=TCM_012658 PE=3 SV=1
130	813.350.526.807.073	3	243.702.975.102.058	23102021_ITV_CT_00_002	-1	365.422	813.349.317.644.587	98.255	0.00132748745909339	0.544715624271975	FRFCPSVCDSCTTLCSDIGR	[4] Carbamidomethyl C|[8] Carbamidomethyl C|[11] Carbamidomethyl C|[15] Carbamidomethyl C	P32765	21 kDa seed protein OS=Theobroma cacao OX=3641 GN=ASP PE=2 SV=1
130	813.350.526.807.073	3	243.702.975.102.058	23102021_ITV_CT_00_002	-1	365.422	813.349.317.644.587	98.255	0.00132748745909339	0.544715624271975	FRFCPSVCDSCTTLCSDIGR	[4] Carbamidomethyl C|[8] Carbamidomethyl C|[11] Carbamidomethyl C|[15] Carbamidomethyl C	A0A061G2K6	21 kDa seed protein OS=Theobroma cacao OX=3641 GN=TCM_012658 PE=3 SV=1
130	813.350.526.807.073	3	243.702.975.102.058	23102021_ITV_CT_01_001	-1	364.836	813.350.084.311.253	99.233	0.00132748745909339	0.544715624271975	FRFCPSVCDSCTTLCSDIGR	[4] Carbamidomethyl C|[8] Carbamidomethyl C|[11] Carbamidomethyl C|[15] Carbamidomethyl C	P32765	21 kDa seed protein OS=Theobroma cacao OX=3641 GN=ASP PE=2 SV=1
130	813.350.526.807.073	3	243.702.975.102.058	23102021_ITV_CT_01_001	-1	364.836	813.350.084.311.253	99.233	0.00132748745909339	0.544715624271975	FRFCPSVCDSCTTLCSDIGR	[4] Carbamidomethyl C|[8] Carbamidomethyl C|[11] Carbamidomethyl C|[15] Carbamidomethyl C	A0A061G2K6	21 kDa seed protein OS=Theobroma cacao OX=3641 GN=TCM_012658 PE=3 SV=1
130	813.350.526.807.073	3	243.702.975.102.058	23102021_ITV_CT_01_002	-1	363.628	813.350.084.311.253	98.445	0.00132748745909339	0.544715624271975	FRFCPSVCDSCTTLCSDIGR	[4] Carbamidomethyl C|[8] Carbamidomethyl C|[11] Carbamidomethyl C|[15] Carbamidomethyl C	P32765	21 kDa seed protein OS=Theobroma cacao OX=3641 GN=ASP PE=2 SV=1
130	813.350.526.807.073	3	243.702.975.102.058	23102021_ITV_CT_01_002	-1	363.628	813.350.084.311.253	98.445	0.00132748745909339	0.544715624271975	FRFCPSVCDSCTTLCSDIGR	[4] Carbamidomethyl C|[8] Carbamidomethyl C|[11] Carbamidomethyl C|[15] Carbamidomethyl C	A0A061G2K6	21 kDa seed protein OS=Theobroma cacao OX=3641 GN=TCM_012658 PE=3 SV=1
130	813.350.526.807.073	3	243.702.975.102.058	23102021_ITV_CT_02_001	-1	363.054	813.350.917.644.587	102.226	0.00132748745909339	0.544715624271975	FRFCPSVCDSCTTLCSDIGR	[4] Carbamidomethyl C|[8] Carbamidomethyl C|[11] Carbamidomethyl C|[15] Carbamidomethyl C	P32765	21 kDa seed protein OS=Theobroma cacao OX=3641 GN=ASP PE=2 SV=1
130	813.350.526.807.073	3	243.702.975.102.058	23102021_ITV_CT_02_001	-1	363.054	813.350.917.644.587	102.226	0.00132748745909339	0.544715624271975	FRFCPSVCDSCTTLCSDIGR	[4] Carbamidomethyl C|[8] Carbamidomethyl C|[11] Carbamidomethyl C|[15] Carbamidomethyl C	A0A061G2K6	21 kDa seed protein OS=Theobroma cacao OX=3641 GN=TCM_012658 PE=3 SV=1
130	813.350.526.807.073	3	243.702.975.102.058	23102021_ITV_CT_02_002	-1	36.456	813.350.017.644.587	97.764	0.00132748745909339	0.544715624271975	FRFCPSVCDSCTTLCSDIGR	[4] Carbamidomethyl C|[8] Carbamidomethyl C|[11] Carbamidomethyl C|[15] Carbamidomethyl C	P32765	21 kDa seed protein OS=Theobroma cacao OX=3641 GN=ASP PE=2 SV=1
130	813.350.526.807.073	3	243.702.975.102.058	23102021_ITV_CT_02_002	-1	36.456	813.350.017.644.587	97.764	0.00132748745909339	0.544715624271975	FRFCPSVCDSCTTLCSDIGR	[4] Carbamidomethyl C|[8] Carbamidomethyl C|[11] Carbamidomethyl C|[15] Carbamidomethyl C	A0A061G2K6	21 kDa seed protein OS=Theobroma cacao OX=3641 GN=TCM_012658 PE=3 SV=1
130	813.350.526.807.073	3	243.702.975.102.058	23102021_ITV_CT_03_001	-1	370.131	813.350.084.311.253	102.159	0.00132748745909339	0.544715624271975	FRFCPSVCDSCTTLCSDIGR	[4] Carbamidomethyl C|[8] Carbamidomethyl C|[11] Carbamidomethyl C|[15] Carbamidomethyl C	P32765	21 kDa seed protein OS=Theobroma cacao OX=3641 GN=ASP PE=2 SV=1
130	813.350.526.807.073	3	243.702.975.102.058	23102021_ITV_CT_03_001	-1	370.131	813.350.084.311.253	102.159	0.00132748745909339	0.544715624271975	FRFCPSVCDSCTTLCSDIGR	[4] Carbamidomethyl C|[8] Carbamidomethyl C|[11] Carbamidomethyl C|[15] Carbamidomethyl C	A0A061G2K6	21 kDa seed protein OS=Theobroma cacao OX=3641 GN=TCM_012658 PE=3 SV=1
130	813.350.526.807.073	3	243.702.975.102.058	23102021_ITV_CT_03_002	-1	368.272	813.349.784.311.253	9.955	0.00132748745909339	0.544715624271975	FRFCPSVCDSCTTLCSDIGR	[4] Carbamidomethyl C|[8] Carbamidomethyl C|[11] Carbamidomethyl C|[15] Carbamidomethyl C	P32765	21 kDa seed protein OS=Theobroma cacao OX=3641 GN=ASP PE=2 SV=1
130	813.350.526.807.073	3	243.702.975.102.058	23102021_ITV_CT_03_002	-1	368.272	813.349.784.311.253	9.955	0.00132748745909339	0.544715624271975	FRFCPSVCDSCTTLCSDIGR	[4] Carbamidomethyl C|[8] Carbamidomethyl C|[11] Carbamidomethyl C|[15] Carbamidomethyl C	A0A061G2K6	21 kDa seed protein OS=Theobroma cacao OX=3641 GN=TCM_012658 PE=3 SV=1
130	813.350.526.807.073	3	243.702.975.102.058	23102021_ITV_CT_04_001	-1	365.104	81.335.005.097.792	9.747	0.00132748745909339	0.544715624271975	FRFCPSVCDSCTTLCSDIGR	[4] Carbamidomethyl C|[8] Carbamidomethyl C|[11] Carbamidomethyl C|[15] Carbamidomethyl C	P32765	21 kDa seed protein OS=Theobroma cacao OX=3641 GN=ASP PE=2 SV=1
130	813.350.526.807.073	3	243.702.975.102.058	23102021_ITV_CT_04_001	-1	365.104	81.335.005.097.792	9.747	0.00132748745909339	0.544715624271975	FRFCPSVCDSCTTLCSDIGR	[4] Carbamidomethyl C|[8] Carbamidomethyl C|[11] Carbamidomethyl C|[15] Carbamidomethyl C	A0A061G2K6	21 kDa seed protein OS=Theobroma cacao OX=3641 GN=TCM_012658 PE=3 SV=1
130	813.350.526.807.073	3	243.702.975.102.058	23102021_ITV_CT_04_002	-1	366.322	813.349.684.311.253	94.261	0.00132748745909339	0.544715624271975	FRFCPSVCDSCTTLCSDIGR	[4] Carbamidomethyl C|[8] Carbamidomethyl C|[11] Carbamidomethyl C|[15] Carbamidomethyl C	P32765	21 kDa seed protein OS=Theobroma cacao OX=3641 GN=ASP PE=2 SV=1
130	813.350.526.807.073	3	243.702.975.102.058	23102021_ITV_CT_04_002	-1	366.322	813.349.684.311.253	94.261	0.00132748745909339	0.544715624271975	FRFCPSVCDSCTTLCSDIGR	[4] Carbamidomethyl C|[8] Carbamidomethyl C|[11] Carbamidomethyl C|[15] Carbamidomethyl C	A0A061G2K6	21 kDa seed protein OS=Theobroma cacao OX=3641 GN=TCM_012658 PE=3 SV=1
130	813.350.526.807.073	3	243.702.975.102.058	23102021_ITV_CT_05_001	-1	37.191	813.350.084.311.253	96.918	0.00132748745909339	0.544715624271975	FRFCPSVCDSCTTLCSDIGR	[4] Carbamidomethyl C|[8] Carbamidomethyl C|[11] Carbamidomethyl C|[15] Carbamidomethyl C	P32765	21 kDa seed protein OS=Theobroma cacao OX=3641 GN=ASP PE=2 SV=1
130	813.350.526.807.073	3	243.702.975.102.058	23102021_ITV_CT_05_001	-1	37.191	813.350.084.311.253	96.918	0.00132748745909339	0.544715624271975	FRFCPSVCDSCTTLCSDIGR	[4] Carbamidomethyl C|[8] Carbamidomethyl C|[11] Carbamidomethyl C|[15] Carbamidomethyl C	A0A061G2K6	21 kDa seed protein OS=Theobroma cacao OX=3641 GN=TCM_012658 PE=3 SV=1
133	836.511.246.562.237	7	58.485.277.906.675	23102021_ITV_CT_01_002	-1	255.431	836.513.779.828.754	67.897	-0.031332865618424	-535.736.494.350.351	EESSNTNASYVTYHDSSTISGQEKEKEEEKEEEKEEQQEKEEQQEQQEK		A0A143HFB7	DnaB_2 domain-containing protein OS=Rummeliibacillus stabekisii OX=241244 GN=ATY39_14060 PE=4 SV=1
133	836.511.246.562.237	7	58.485.277.906.675	23102021_ITV_CT_02_001	-1	273.898	836.513.394.114.468	64.196	-0.031332865618424	-535.736.494.350.351	EESSNTNASYVTYHDSSTISGQEKEKEEEKEEEKEEQQEKEEQQEQQEK		A0A143HFB7	DnaB_2 domain-containing protein OS=Rummeliibacillus stabekisii OX=241244 GN=ATY39_14060 PE=4 SV=1
133	836.511.246.562.237	7	58.485.277.906.675	23102021_ITV_CT_05_002	-1	267.641	836.513.236.971.611	6.757	-0.049132865618958	-840.082.403.999.175	EKEIEIPREETCETCHGTGAKPGTSKETCSYCNGSGQTSETVNTPFGQMVNR	[12] Carbamidomethyl C|[15] Carbamidomethyl C|[29] Carbamidomethyl C|[32] Carbamidomethyl C	A0A3N6AEI4	Chaperone protein DnaJ OS=Rummeliibacillus sp. TYF005 OX=2058214 GN=dnaJ PE=3 SV=1
136	546.280.057.289.585	2	109.054.556.164.541	23102021_ITV_CT_00_002	-1	37.169	54.628.058.823.344	65.734	-0.00256188771004418	-234.917.437.824.225	MEGLLWGASK		A0A061FZF6	Translation elongation factor EF1B/ribosomal protein S6 family protein isoform 1 OS=Theobroma cacao OX=3641 GN=TCM_014621 PE=3 SV=1
136	546.280.057.289.585	2	109.054.556.164.541	23102021_ITV_CT_01_001	-1	362.086	54.628.003.823.344	97.309	0.00083811229001185	0.768526289592741	WWVTTDGVK		P32765	21 kDa seed protein OS=Theobroma cacao OX=3641 GN=ASP PE=2 SV=1
136	546.280.057.289.585	2	109.054.556.164.541	23102021_ITV_CT_01_001	-1	362.086	54.628.003.823.344	97.309	0.00083811229001185	0.768526289592741	WWVTTDGVK		A0A061G2K6	21 kDa seed protein OS=Theobroma cacao OX=3641 GN=TCM_012658 PE=3 SV=1
136	546.280.057.289.585	2	109.054.556.164.541	23102021_ITV_CT_01_001	-1	362.086	54.628.003.823.344	97.309	0.00083811229001185	0.768526289592741	WWVTTDGVK		A0A061FWL5	21 kDa seed protein OS=Theobroma cacao OX=3641 GN=TCM_012662 PE=3 SV=1
136	546.280.057.289.585	2	109.054.556.164.541	23102021_ITV_CT_01_001	-1	362.086	54.628.003.823.344	97.309	0.00083811229001185	0.768526289592741	WWVTTDGVK		Q8S4Z5	Trypsin inhibitor (Fragment) OS=Theobroma cacao OX=3641 PE=3 SV=1
136	546.280.057.289.585	2	109.054.556.164.541	23102021_ITV_CT_01_001	-1	362.086	54.628.003.823.344	97.309	0.00083811229001185	0.768526289592741	WWVTTDGVK		A0A061FVK5	21 kDa seed protein OS=Theobroma cacao OX=3641 GN=TCM_012673 PE=3 SV=1
136	546.280.057.289.585	2	109.054.556.164.541	23102021_ITV_CT_01_002	-1	360.909	54.627.998.823.344	96.224	0.00083811229001185	0.768526289592741	WWVTTDGVK		P32765	21 kDa seed protein OS=Theobroma cacao OX=3641 GN=ASP PE=2 SV=1
136	546.280.057.289.585	2	109.054.556.164.541	23102021_ITV_CT_01_002	-1	360.909	54.627.998.823.344	96.224	0.00083811229001185	0.768526289592741	WWVTTDGVK		A0A061G2K6	21 kDa seed protein OS=Theobroma cacao OX=3641 GN=TCM_012658 PE=3 SV=1
136	546.280.057.289.585	2	109.054.556.164.541	23102021_ITV_CT_01_002	-1	360.909	54.627.998.823.344	96.224	0.00083811229001185	0.768526289592741	WWVTTDGVK		A0A061FWL5	21 kDa seed protein OS=Theobroma cacao OX=3641 GN=TCM_012662 PE=3 SV=1
136	546.280.057.289.585	2	109.054.556.164.541	23102021_ITV_CT_01_002	-1	360.909	54.627.998.823.344	96.224	0.00083811229001185	0.768526289592741	WWVTTDGVK		Q8S4Z5	Trypsin inhibitor (Fragment) OS=Theobroma cacao OX=3641 PE=3 SV=1
136	546.280.057.289.585	2	109.054.556.164.541	23102021_ITV_CT_01_002	-1	360.909	54.627.998.823.344	96.224	0.00083811229001185	0.768526289592741	WWVTTDGVK		A0A061FVK5	21 kDa seed protein OS=Theobroma cacao OX=3641 GN=TCM_012673 PE=3 SV=1
136	546.280.057.289.585	2	109.054.556.164.541	23102021_ITV_CT_03_001	-1	370.608	54.627.993.823.344	85.245	0.00083811229001185	0.768526289592741	WWVTTDGVK		P32765	21 kDa seed protein OS=Theobroma cacao OX=3641 GN=ASP PE=2 SV=1
136	546.280.057.289.585	2	109.054.556.164.541	23102021_ITV_CT_03_001	-1	370.608	54.627.993.823.344	85.245	0.00083811229001185	0.768526289592741	WWVTTDGVK		A0A061G2K6	21 kDa seed protein OS=Theobroma cacao OX=3641 GN=TCM_012658 PE=3 SV=1
136	546.280.057.289.585	2	109.054.556.164.541	23102021_ITV_CT_03_001	-1	370.608	54.627.993.823.344	85.245	0.00083811229001185	0.768526289592741	WWVTTDGVK		A0A061FWL5	21 kDa seed protein OS=Theobroma cacao OX=3641 GN=TCM_012662 PE=3 SV=1
136	546.280.057.289.585	2	109.054.556.164.541	23102021_ITV_CT_03_001	-1	370.608	54.627.993.823.344	85.245	0.00083811229001185	0.768526289592741	WWVTTDGVK		Q8S4Z5	Trypsin inhibitor (Fragment) OS=Theobroma cacao OX=3641 PE=3 SV=1
136	546.280.057.289.585	2	109.054.556.164.541	23102021_ITV_CT_03_001	-1	370.608	54.627.993.823.344	85.245	0.00083811229001185	0.768526289592741	WWVTTDGVK		A0A061FVK5	21 kDa seed protein OS=Theobroma cacao OX=3641 GN=TCM_012673 PE=3 SV=1
136	546.280.057.289.585	2	109.054.556.164.541	23102021_ITV_CT_04_001	-1	365.733	54.627.993.823.344	89.308	0.00083811229001185	0.768526289592741	WWVTTDGVK		P32765	21 kDa seed protein OS=Theobroma cacao OX=3641 GN=ASP PE=2 SV=1
136	546.280.057.289.585	2	109.054.556.164.541	23102021_ITV_CT_04_001	-1	365.733	54.627.993.823.344	89.308	0.00083811229001185	0.768526289592741	WWVTTDGVK		A0A061G2K6	21 kDa seed protein OS=Theobroma cacao OX=3641 GN=TCM_012658 PE=3 SV=1
136	546.280.057.289.585	2	109.054.556.164.541	23102021_ITV_CT_04_001	-1	365.733	54.627.993.823.344	89.308	0.00083811229001185	0.768526289592741	WWVTTDGVK		Q8S4Z5	Trypsin inhibitor (Fragment) OS=Theobroma cacao OX=3641 PE=3 SV=1
136	546.280.057.289.585	2	109.054.556.164.541	23102021_ITV_CT_04_001	-1	365.733	54.627.993.823.344	89.308	0.00083811229001185	0.768526289592741	WWVTTDGVK		A0A061FWL5	21 kDa seed protein OS=Theobroma cacao OX=3641 GN=TCM_012662 PE=3 SV=1
136	546.280.057.289.585	2	109.054.556.164.541	23102021_ITV_CT_04_001	-1	365.733	54.627.993.823.344	89.308	0.00083811229001185	0.768526289592741	WWVTTDGVK		A0A061FVK5	21 kDa seed protein OS=Theobroma cacao OX=3641 GN=TCM_012673 PE=3 SV=1
136	546.280.057.289.585	2	109.054.556.164.541	23102021_ITV_CT_04_002	-1	366.624	54.627.968.823.344	83.131	0.00083811229001185	0.768526289592741	WWVTTDGVK		P32765	21 kDa seed protein OS=Theobroma cacao OX=3641 GN=ASP PE=2 SV=1
136	546.280.057.289.585	2	109.054.556.164.541	23102021_ITV_CT_04_002	-1	366.624	54.627.968.823.344	83.131	0.00083811229001185	0.768526289592741	WWVTTDGVK		A0A061G2K6	21 kDa seed protein OS=Theobroma cacao OX=3641 GN=TCM_012658 PE=3 SV=1
136	546.280.057.289.585	2	109.054.556.164.541	23102021_ITV_CT_04_002	-1	366.624	54.627.968.823.344	83.131	0.00083811229001185	0.768526289592741	WWVTTDGVK		Q8S4Z5	Trypsin inhibitor (Fragment) OS=Theobroma cacao OX=3641 PE=3 SV=1
136	546.280.057.289.585	2	109.054.556.164.541	23102021_ITV_CT_04_002	-1	366.624	54.627.968.823.344	83.131	0.00083811229001185	0.768526289592741	WWVTTDGVK		A0A061FVK5	21 kDa seed protein OS=Theobroma cacao OX=3641 GN=TCM_012673 PE=3 SV=1
136	546.280.057.289.585	2	109.054.556.164.541	23102021_ITV_CT_04_002	-1	366.624	54.627.968.823.344	83.131	0.00083811229001185	0.768526289592741	WWVTTDGVK		A0A061FWL5	21 kDa seed protein OS=Theobroma cacao OX=3641 GN=TCM_012662 PE=3 SV=1
136	546.280.057.289.585	2	109.054.556.164.541	23102021_ITV_CT_05_001	-1	373.282	54.628.018.823.344	84.771	0.00083811229001185	0.768526289592741	WWVTTDGVK		P32765	21 kDa seed protein OS=Theobroma cacao OX=3641 GN=ASP PE=2 SV=1
136	546.280.057.289.585	2	109.054.556.164.541	23102021_ITV_CT_05_001	-1	373.282	54.628.018.823.344	84.771	0.00083811229001185	0.768526289592741	WWVTTDGVK		A0A061G2K6	21 kDa seed protein OS=Theobroma cacao OX=3641 GN=TCM_012658 PE=3 SV=1
136	546.280.057.289.585	2	109.054.556.164.541	23102021_ITV_CT_05_001	-1	373.282	54.628.018.823.344	84.771	0.00083811229001185	0.768526289592741	WWVTTDGVK		A0A061FWL5	21 kDa seed protein OS=Theobroma cacao OX=3641 GN=TCM_012662 PE=3 SV=1
136	546.280.057.289.585	2	109.054.556.164.541	23102021_ITV_CT_05_001	-1	373.282	54.628.018.823.344	84.771	0.00083811229001185	0.768526289592741	WWVTTDGVK		Q8S4Z5	Trypsin inhibitor (Fragment) OS=Theobroma cacao OX=3641 PE=3 SV=1
136	546.280.057.289.585	2	109.054.556.164.541	23102021_ITV_CT_05_001	-1	373.282	54.628.018.823.344	84.771	0.00083811229001185	0.768526289592741	WWVTTDGVK		A0A061FVK5	21 kDa seed protein OS=Theobroma cacao OX=3641 GN=TCM_012673 PE=3 SV=1
137	987.523.508.082.237	2	197.303.246.323.071	23102021_ITV_CT_00_001	-1	414.084	98.752.468.823.344	9.559	-0.000560302406029223	-0.283980247338124	LAINLLSQSPVYSNQNGR		A0A061EM85	Vicilin-A_ putative OS=Theobroma cacao OX=3641 GN=TCM_020665 PE=3 SV=1
137	987.523.508.082.237	2	197.303.246.323.071	23102021_ITV_CT_00_001	-1	414.084	98.752.468.823.344	9.559	-0.000560302406029223	-0.283980247338124	LAINLLSQSPVYSNQNGR		Q43358	Vicilin OS=Theobroma cacao OX=3641 GN=CSV PE=2 SV=1
137	987.523.508.082.237	2	197.303.246.323.071	23102021_ITV_CT_00_002	-1	413.564	98.752.418.823.344	93.443	-0.000560302406029223	-0.283980247338124	LAINLLSQSPVYSNQNGR		A0A061EM85	Vicilin-A_ putative OS=Theobroma cacao OX=3641 GN=TCM_020665 PE=3 SV=1
137	987.523.508.082.237	2	197.303.246.323.071	23102021_ITV_CT_00_002	-1	413.564	98.752.418.823.344	93.443	-0.000560302406029223	-0.283980247338124	LAINLLSQSPVYSNQNGR		Q43358	Vicilin OS=Theobroma cacao OX=3641 GN=CSV PE=2 SV=1
137	987.523.508.082.237	2	197.303.246.323.071	23102021_ITV_CT_01_001	-1	411.732	98.752.373.823.344	102.121	-0.000560302406029223	-0.283980247338124	LAINLLSQSPVYSNQNGR		A0A061EM85	Vicilin-A_ putative OS=Theobroma cacao OX=3641 GN=TCM_020665 PE=3 SV=1
137	987.523.508.082.237	2	197.303.246.323.071	23102021_ITV_CT_01_001	-1	411.732	98.752.373.823.344	102.121	-0.000560302406029223	-0.283980247338124	LAINLLSQSPVYSNQNGR		Q43358	Vicilin OS=Theobroma cacao OX=3641 GN=CSV PE=2 SV=1
137	987.523.508.082.237	2	197.303.246.323.071	23102021_ITV_CT_01_002	-1	409.815	98.752.428.823.344	104.676	-0.000560302406029223	-0.283980247338124	LAINLLSQSPVYSNQNGR		A0A061EM85	Vicilin-A_ putative OS=Theobroma cacao OX=3641 GN=TCM_020665 PE=3 SV=1
137	987.523.508.082.237	2	197.303.246.323.071	23102021_ITV_CT_01_002	-1	409.815	98.752.428.823.344	104.676	-0.000560302406029223	-0.283980247338124	LAINLLSQSPVYSNQNGR		Q43358	Vicilin OS=Theobroma cacao OX=3641 GN=CSV PE=2 SV=1
137	987.523.508.082.237	2	197.303.246.323.071	23102021_ITV_CT_02_001	-1	410.932	98.752.383.823.344	102.502	-0.000560302406029223	-0.283980247338124	LAINLLSQSPVYSNQNGR		A0A061EM85	Vicilin-A_ putative OS=Theobroma cacao OX=3641 GN=TCM_020665 PE=3 SV=1
137	987.523.508.082.237	2	197.303.246.323.071	23102021_ITV_CT_02_001	-1	410.932	98.752.383.823.344	102.502	-0.000560302406029223	-0.283980247338124	LAINLLSQSPVYSNQNGR		Q43358	Vicilin OS=Theobroma cacao OX=3641 GN=CSV PE=2 SV=1
137	987.523.508.082.237	2	197.303.246.323.071	23102021_ITV_CT_02_002	-1	412.668	98.752.428.823.344	100.823	-0.000560302406029223	-0.283980247338124	LAINLLSQSPVYSNQNGR		A0A061EM85	Vicilin-A_ putative OS=Theobroma cacao OX=3641 GN=TCM_020665 PE=3 SV=1
137	987.523.508.082.237	2	197.303.246.323.071	23102021_ITV_CT_02_002	-1	412.668	98.752.428.823.344	100.823	-0.000560302406029223	-0.283980247338124	LAINLLSQSPVYSNQNGR		Q43358	Vicilin OS=Theobroma cacao OX=3641 GN=CSV PE=2 SV=1
137	987.523.508.082.237	2	197.303.246.323.071	23102021_ITV_CT_03_001	-1	415.879	98.752.348.823.344	84.668	-0.000560302406029223	-0.283980247338124	LAINLLSQSPVYSNQNGR		A0A061EM85	Vicilin-A_ putative OS=Theobroma cacao OX=3641 GN=TCM_020665 PE=3 SV=1
137	987.523.508.082.237	2	197.303.246.323.071	23102021_ITV_CT_03_001	-1	415.879	98.752.348.823.344	84.668	-0.000560302406029223	-0.283980247338124	LAINLLSQSPVYSNQNGR		Q43358	Vicilin OS=Theobroma cacao OX=3641 GN=CSV PE=2 SV=1
137	987.523.508.082.237	2	197.303.246.323.071	23102021_ITV_CT_03_002	-1	413.064	98.752.483.823.344	84.367	-0.000560302406029223	-0.283980247338124	LAINLLSQSPVYSNQNGR		A0A061EM85	Vicilin-A_ putative OS=Theobroma cacao OX=3641 GN=TCM_020665 PE=3 SV=1
137	987.523.508.082.237	2	197.303.246.323.071	23102021_ITV_CT_03_002	-1	413.064	98.752.483.823.344	84.367	-0.000560302406029223	-0.283980247338124	LAINLLSQSPVYSNQNGR		Q43358	Vicilin OS=Theobroma cacao OX=3641 GN=CSV PE=2 SV=1
137	987.523.508.082.237	2	197.303.246.323.071	23102021_ITV_CT_04_001	-1	409.496	98.752.543.823.344	84.641	-0.000560302406029223	-0.283980247338124	LAINLLSQSPVYSNQNGR		A0A061EM85	Vicilin-A_ putative OS=Theobroma cacao OX=3641 GN=TCM_020665 PE=3 SV=1
137	987.523.508.082.237	2	197.303.246.323.071	23102021_ITV_CT_04_001	-1	409.496	98.752.543.823.344	84.641	-0.000560302406029223	-0.283980247338124	LAINLLSQSPVYSNQNGR		Q43358	Vicilin OS=Theobroma cacao OX=3641 GN=CSV PE=2 SV=1
137	987.523.508.082.237	2	197.303.246.323.071	23102021_ITV_CT_04_002	-1	410.779	98.752.523.823.344	82.407	-0.000560302406029223	-0.283980247338124	LAINLLSQSPVYSNQNGR		Q43358	Vicilin OS=Theobroma cacao OX=3641 GN=CSV PE=2 SV=1
137	987.523.508.082.237	2	197.303.246.323.071	23102021_ITV_CT_04_002	-1	410.779	98.752.523.823.344	82.407	-0.000560302406029223	-0.283980247338124	LAINLLSQSPVYSNQNGR		A0A061EM85	Vicilin-A_ putative OS=Theobroma cacao OX=3641 GN=TCM_020665 PE=3 SV=1
137	987.523.508.082.237	2	197.303.246.323.071	23102021_ITV_CT_05_001	-1	414.632	98.752.553.823.344	81.917	-0.000560302406029223	-0.283980247338124	LAINLLSQSPVYSNQNGR		A0A061EM85	Vicilin-A_ putative OS=Theobroma cacao OX=3641 GN=TCM_020665 PE=3 SV=1
137	987.523.508.082.237	2	197.303.246.323.071	23102021_ITV_CT_05_001	-1	414.632	98.752.553.823.344	81.917	-0.000560302406029223	-0.283980247338124	LAINLLSQSPVYSNQNGR		Q43358	Vicilin OS=Theobroma cacao OX=3641 GN=CSV PE=2 SV=1
137	987.523.508.082.237	2	197.303.246.323.071	23102021_ITV_CT_05_002	-1	413.363	98.752.498.823.344	85.021	-0.000560302406029223	-0.283980247338124	LAINLLSQSPVYSNQNGR		A0A061EM85	Vicilin-A_ putative OS=Theobroma cacao OX=3641 GN=TCM_020665 PE=3 SV=1
137	987.523.508.082.237	2	197.303.246.323.071	23102021_ITV_CT_05_002	-1	413.363	98.752.498.823.344	85.021	-0.000560302406029223	-0.283980247338124	LAINLLSQSPVYSNQNGR		Q43358	Vicilin OS=Theobroma cacao OX=3641 GN=CSV PE=2 SV=1
138	712.293.807.389.884	3	213.385.959.276.901	23102021_ITV_CT_00_001	-1	336.497	712.293.484.311.253	88.692	0.000669235892928555	0.313627056384999	FCPSVCDSCTTLCSDIGR	[2] Carbamidomethyl C|[6] Carbamidomethyl C|[9] Carbamidomethyl C|[13] Carbamidomethyl C	P32765	21 kDa seed protein OS=Theobroma cacao OX=3641 GN=ASP PE=2 SV=1
138	712.293.807.389.884	3	213.385.959.276.901	23102021_ITV_CT_00_001	-1	336.497	712.293.484.311.253	88.692	0.000669235892928555	0.313627056384999	FCPSVCDSCTTLCSDIGR	[2] Carbamidomethyl C|[6] Carbamidomethyl C|[9] Carbamidomethyl C|[13] Carbamidomethyl C	A0A061G2K6	21 kDa seed protein OS=Theobroma cacao OX=3641 GN=TCM_012658 PE=3 SV=1
[truncated: 35,234 more rows]
